# Supplementary material for: Integrated Framework of the Immune-Defense Transcriptional Signatures in the Arabidopsis Shoot Apical Meristem
Source: Int J Mol Sci. 2020 Aug 11;21(16):5745. doi: 10.3390/ijms21165745 (PMC7460820; doi:10.3390/ijms21165745)
Supplement: Supplementary file 1 [file ijms-21-05745-s001.zip]

Archive with 16 entries (15 files):
- Supplementary material/
- __MACOSX/._Supplementary material
- Supplementary material/.DS_Store
- __MACOSX/Supplementary material/._.DS_Store
- Supplementary material/Supplementary Table 2.docx
- __MACOSX/Supplementary material/._Supplementary Table 2.docx
- Supplementary material/Supplementary Table 1.xlsx
- __MACOSX/Supplementary material/._Supplementary Table 1.xlsx
- Supplementary material/Supplementary Table 4.docx
- __MACOSX/Supplementary material/._Supplementary Table 4.docx
- Supplementary material/Supplementary Table 3_overlap between genes of CLV3p and flg22.docx
- __MACOSX/Supplementary material/._Supplementary Table 3_overlap between genes of CLV3p and flg22.docx
- Supplementary material/Supplementary Figure 1.docx
- __MACOSX/Supplementary material/._Supplementary Figure 1.docx
- Supplementary material/part 1
- __MACOSX/Supplementary material/._part 1
