# Supplementary material for: Integrated Framework of the Immune-Defense Transcriptional Signatures in the Arabidopsis Shoot Apical Meristem
Source: Int J Mol Sci. 2020 Aug 11;21(16):5745. doi: 10.3390/ijms21165745 (PMC7460820; doi:10.3390/ijms21165745)
Supplement: Supplementary file 1 [file ijms-21-05745-s001.zip › Supplementary material/Supplementary Table 1.xlsx]

## Sheet: CLV3n_vs_CLV3p_v2
AFFY ATH1 121501 probe	TAIR ID	Gene description	logFC	AveExpr	t	P,Value	adj,P,Val	B
249005_at	AT5G44630	Alpha-barbatene synthase [Source:UniProtKB/Swiss-Prot;Acc:Q4KSH9]	-5.43435	9.18546	-33.7526	3.1961e-10	1.77152e-06	13.3754
266119_at	AT2G02100	PDF2.2 [Source:UniProtKB/TrEMBL;Acc:A0A178VVN9]	-5.40516	8.99899	-28.7443	1.20902e-09	3.82931e-06	12.4292
251899_at	AT3G54400	AT3g54400/T12E18_90 [Source:UniProtKB/TrEMBL;Acc:Q9M2U7]	-4.95044	7.15029	-22.9069	7.87111e-09	1.21984e-05	10.9236
245138_at	AT2G45190	Axial regulator YABBY 1 [Source:UniProtKB/Swiss-Prot;Acc:O22152]	-4.84666	8.62176	-37.3393	1.38252e-10	1.02173e-06	13.9137
259640_at	AT1G52400	Beta-D-glucopyranosyl abscisate beta-glucosidase [Source:UniProtKB/Swiss-Prot;Acc:Q9SE50]	-4.81553	7.41731	-10.0019	6.23508e-06	0.000513896	4.45956
248684_at	AT5G48485	Putative lipid-transfer protein DIR1 [Source:UniProtKB/Swiss-Prot;Acc:Q8W453]	-4.7688	7.1895	-22.552	8.94992e-09	1.24018e-05	10.8138
249012_at	AT5G44620	Cytochrome P450, family 706, subfamily A, polypeptide 3 [Source:UniProtKB/TrEMBL;Acc:Q9LU04]	-4.63294	7.52905	-18.5096	4.52083e-08	2.36138e-05	9.36579
256825_at	AT3G22120	Cell wall-plasma membrane linker protein [Source:UniProtKB/TrEMBL;Acc:A0A1I9LSA3]	-4.49462	7.79049	-37.3478	1.3799e-10	1.02173e-06	13.9148
265117_at	AT1G62500	Bifunctional inhibitor/lipid-transfer protein/seed storage 2S albumin superfamily protein [Source:UniProtKB/TrEMBL;Acc:Q9SXE7]	-4.38686	6.92473	-18.5993	4.34572e-08	2.34997e-05	9.40237
250991_at	AT5G02380	Metallothionein-like protein 2B [Source:UniProtKB/Swiss-Prot;Acc:Q38805]	-4.36856	10.3938	-28.2117	1.41127e-09	3.91117e-06	12.3122
245076_at	AT2G23170	Indole-3-acetic acid-amido synthetase GH3.3 [Source:UniProtKB/Swiss-Prot;Acc:O22190]	-4.36619	7.39317	-37.925	1.21489e-10	1.02173e-06	13.9926
257054_at	AT3G15353	Metallothionein-like protein 3 [Source:UniProtKB/Swiss-Prot;Acc:O22433]	-4.35969	8.76942	-11.9838	1.50724e-06	0.000211501	5.92827
266118_at	AT2G02130	Defensin-like protein 1 [Source:UniProtKB/Swiss-Prot;Acc:Q9ZUL7]	-4.34784	6.66671	-24.1967	5.01296e-09	1.01039e-05	11.3032
250661_at	AT5G07030	Eukaryotic aspartyl protease family protein [Source:UniProtKB/TrEMBL;Acc:F4K5B9]	-4.32809	7.64296	-20.7602	1.76688e-08	1.66259e-05	10.2193
246880_s_at	AT5G25980	Myrosinase 2 [Source:UniProtKB/Swiss-Prot;Acc:Q9C5C2]	-4.31699	6.12383	-18.0771	5.48328e-08	2.58659e-05	9.18621
263867_at	AT2G36830	Aquaporin TIP1-1 [Source:UniProtKB/Swiss-Prot;Acc:P25818]	-4.16989	9.28038	-17.745	6.37867e-08	2.62603e-05	9.04453
258332_at	AT3G16180	Protein NRT1/ PTR FAMILY 1.1 [Source:UniProtKB/Swiss-Prot;Acc:Q8LPL2]	-4.0453	8.41628	-17.8038	6.20891e-08	2.62603e-05	9.06986
262951_at	AT1G75500	Protein WALLS ARE THIN 1 [Source:UniProtKB/Swiss-Prot;Acc:Q94AP3]	-3.97847	7.62456	-17.8424	6.10038e-08	2.62603e-05	9.0864
256452_at	AT1G75240	ZHD5 [Source:UniProtKB/TrEMBL;Acc:A0A178WFZ4]	-3.96959	8.56464	-23.9029	5.5439e-09	1.02428e-05	11.2194
245928_s_at	AT5G24780	Vegetative storage protein 1 [Source:UniProtKB/Swiss-Prot;Acc:O49195]	-3.96508	6.11685	-10.4122	4.55894e-06	0.000426482	4.78602
247266_at	AT5G64570	Beta-D-xylosidase 4 [Source:UniProtKB/Swiss-Prot;Acc:Q9FLG1]	-3.94662	6.73406	-19.8995	2.50022e-08	2.05305e-05	9.90804
261834_at	AT1G10640	Pectin lyase-like superfamily protein [Source:UniProtKB/TrEMBL;Acc:F4I5U6]	-3.89251	7.52771	-19.0552	3.56537e-08	2.32493e-05	9.58479
257313_at	AT3G26520	Aquaporin TIP1-2 [Source:UniProtKB/Swiss-Prot;Acc:Q41963]	-3.89203	7.1905	-13.1427	7.22414e-07	0.000129135	6.67508
258054_at	AT3G16240	Aquaporin TIP2-1 [Source:UniProtKB/Swiss-Prot;Acc:Q41951]	-3.88757	8.47847	-15.2436	2.19096e-07	5.8525e-05	7.86057
264672_at	AT1G09750	Aspartyl protease AED3 [Source:UniProtKB/Swiss-Prot;Acc:O04496]	-3.85128	7.53099	-16.5301	1.13609e-07	3.9472e-05	8.49669
247182_at	AT5G65410	Zinc-finger homeodomain protein 1 [Source:UniProtKB/Swiss-Prot;Acc:Q9FKP8]	-3.80365	8.19245	-15.3099	2.11544e-07	5.7197e-05	7.89486
248011_at	AT5G56300	Gibberellic acid methyltransferase 2 [Source:UniProtKB/Swiss-Prot;Acc:Q5XF78]	-3.63477	6.47351	-7.49505	5.56055e-05	0.00243162	2.14948
262813_at	AT1G11670	Protein DETOXIFICATION 36 [Source:UniProtKB/Swiss-Prot;Acc:Q9SAB0]	-3.59945	7.18189	-17.5797	6.88447e-08	2.72563e-05	8.97276
250918_at	AT5G03610	GDSL esterase/lipase At5g03610 [Source:UniProtKB/Swiss-Prot;Acc:Q9LZS7]	-3.53628	6.87567	-17.8858	5.9807e-08	2.62603e-05	9.10497
257051_at	AT3G15270	SPL5 [Source:UniProtKB/TrEMBL;Acc:A0A178VL13]	-3.4499	6.71134	-13.9102	4.58289e-07	9.21272e-05	7.13141
256319_at	AT1G35910	Probable trehalose-phosphate phosphatase D [Source:UniProtKB/Swiss-Prot;Acc:Q67XC9]	-3.43712	6.95101	-6.4892	0.000157797	0.00522948	1.03737
259002_at	AT3G02000	ROXY1 [Source:UniProtKB/TrEMBL;Acc:A0A178VBU2]	-3.43059	8.95851	-13.1424	7.22547e-07	0.000129135	6.6749
260004_at	AT1G67860	At1g67860/T23K23_29 [Source:UniProtKB/TrEMBL;Acc:Q9C9V2]	-3.42643	7.21958	-6.42713	0.000168919	0.0054514	0.964636
261970_at	AT1G65960	Glutamate decarboxylase 2 [Source:UniProtKB/Swiss-Prot;Acc:Q42472]	-3.40408	7.88688	-22.7754	8.25296e-09	1.21984e-05	10.8832
249482_at	AT5G38980	At5g38980 [Source:UniProtKB/TrEMBL;Acc:Q8GXY9]	-3.29459	7.37072	-14.6557	3.01021e-07	7.51951e-05	7.54845
245140_at	AT2G45420	LBD18 [Source:UniProtKB/TrEMBL;Acc:A0A178VVX7]	-3.26746	6.2312	-24.2896	4.85713e-09	1.01039e-05	11.3293
262039_at	AT1G80050	PHT1.1 [Source:UniProtKB/TrEMBL;Acc:A0A178W1K2]	-3.19794	7.65829	-19.5229	2.92364e-08	2.23517e-05	9.76616
248213_at	AT5G53660	Growth-regulating factor 7 [Source:UniProtKB/Swiss-Prot;Acc:Q9FJB8]	-3.18865	7.67628	-21.0183	1.59654e-08	1.66259e-05	10.3092
245980_at	AT5G13140	Pollen Ole e 1 allergen and extensin family protein [Source:UniProtKB/TrEMBL;Acc:Q9FY96]	-3.17825	6.78252	-29.4289	9.95068e-10	3.67694e-06	12.5745
247049_at	AT5G66440	tRNA-methyltransferase non-catalytic subunit trm6MTase subunit [Source:UniProtKB/TrEMBL;Acc:Q9FJZ5]	-3.17038	8.89811	-13.094	7.44157e-07	0.000129911	6.64519
261921_at	AT1G65900	At1g65900/F12P19_7 [Source:UniProtKB/TrEMBL;Acc:Q94A98]	-3.16524	6.43819	-15.5798	1.83643e-07	5.08944e-05	8.03279
253483_at	AT4G31910	Brassinosteroid-related acyltransferase 1 [Source:UniProtKB/Swiss-Prot;Acc:Q9SZ58]	-3.14629	8.60095	-16.1431	1.37705e-07	4.36152e-05	8.31172
261502_at	AT1G14440	Zinc-finger homeodomain protein 4 [Source:UniProtKB/Swiss-Prot;Acc:Q9M9S0]	-3.11027	6.81851	-20.7839	1.75042e-08	1.66259e-05	10.2276
245325_at	AT4G14130	Xyloglucan endotransglucosylase/hydrolase protein 15 [Source:UniProtKB/Swiss-Prot;Acc:Q38911]	-3.1067	7.91307	-8.48326	2.20469e-05	0.00125013	3.13122
255997_s_at	AT1G29930	Chlorophyll a-b binding protein 1, chloroplastic [Source:UniProtKB/Swiss-Prot;Acc:P04778]	-3.08135	7.82471	-9.1462	1.24321e-05	0.000825832	3.73581
256964_at	AT3G13520	Arabinogalactan protein 12 [Source:UniProtKB/Swiss-Prot;Acc:Q9LJD9]	-3.08074	8.22495	-16.1699	1.35864e-07	4.36152e-05	8.3247
265998_at	AT2G24270	aldehyde dehydrogenase 11A3 [Source:TAIR;Acc:AT2G24270]	-3.06499	7.59729	-17.9467	5.81692e-08	2.62603e-05	9.13098
251898_at	AT3G54340	Floral homeotic protein APETALA 3 [Source:UniProtKB/Swiss-Prot;Acc:P35632]	-3.05455	6.51685	-16.6217	1.08623e-07	3.88434e-05	8.53967
261598_at	AT1G49750	AT1G49750 protein [Source:UniProtKB/TrEMBL;Acc:Q9FXA1]	-3.03313	6.82944	-13.0152	7.8096e-07	0.000132173	6.59648
249894_at	AT5G22580	Stress-response A/B barrel domain-containing protein At5g22580 [Source:UniProtKB/Swiss-Prot;Acc:Q9FK81]	-3.0137	8.59165	-12.9733	8.01342e-07	0.000133583	6.57046
248263_at	AT5G53370	pectin methylesterase PCR fragment F [Source:TAIR;Acc:AT5G53370]	-3.00995	7.08776	-17.6702	6.60208e-08	2.66136e-05	9.01218
254515_at	AT4G20270	Leucine-rich repeat receptor-like serine/threonine-protein kinase BAM3 [Source:UniProtKB/Swiss-Prot;Acc:O65440]	-3.00631	7.1997	-19.5959	2.83563e-08	2.23517e-05	9.79395
266500_at	AT2G06925	PLA2-ALPHA [Source:UniProtKB/TrEMBL;Acc:A0A178VVH8]	-3.00226	6.29185	-19.3125	3.19484e-08	2.29627e-05	9.68527
267460_at	AT2G33810	Squamosa promoter-binding-like protein 3 [Source:UniProtKB/Swiss-Prot;Acc:P93015]	-2.99728	5.79133	-23.2668	6.92304e-09	1.1807e-05	11.0326
247151_at	AT5G65640	Transcription factor bHLH93 [Source:UniProtKB/Swiss-Prot;Acc:Q9LSL1]	-2.98071	6.94757	-10.4946	4.28679e-06	0.000407908	4.85004
250942_at	AT5G03350	Lectin-like protein [Source:UniProtKB/Swiss-Prot;Acc:Q9LZF5]	-2.97825	9.71888	-16.0256	1.4611e-07	4.44834e-05	8.25452
262001_at	AT1G33790	Jacalin-related lectin 4 [Source:UniProtKB/Swiss-Prot;Acc:Q9LQ31]	-2.95775	7.3634	-18.7615	4.04815e-08	2.34997e-05	9.46792
245947_at	AT5G19530	Thermospermine synthase ACAULIS5 [Source:UniProtKB/Swiss-Prot;Acc:Q9S7X6]	-2.9348	6.10515	-21.6921	1.23205e-08	1.43768e-05	10.537
266369_at	AT2G41370	Regulatory protein NPR5 [Source:UniProtKB/Swiss-Prot;Acc:Q9ZVC2]	-2.93291	7.55586	-16.0233	1.46282e-07	4.44834e-05	8.25338
259972_at	AT1G76420	Protein CUP-SHAPED COTYLEDON 3 [Source:UniProtKB/Swiss-Prot;Acc:Q9S851]	-2.92494	6.16156	-11.3062	2.38857e-06	0.000275817	5.45553
262976_at	AT1G75520	Protein SHI RELATED SEQUENCE 5 [Source:UniProtKB/Swiss-Prot;Acc:Q9LQZ5]	-2.91995	7.85516	-18.2986	4.9645e-08	2.49965e-05	9.27885
260541_at	AT2G43530	Defensin-like protein 194 [Source:UniProtKB/Swiss-Prot;Acc:O22867]	-2.90304	5.79567	-6.53564	0.000150002	0.00507451	1.09146
259381_s_at	AT3G16410	Nitrile-specifier protein 4 [Source:UniProtKB/Swiss-Prot;Acc:O04316]	-2.89744	7.57918	-14.6507	3.01852e-07	7.51951e-05	7.54572
258288_at	AT3G23290	LSH4 [Source:UniProtKB/TrEMBL;Acc:A0A178VHD2]	-2.89692	6.55758	-12.861	8.58964e-07	0.000141067	6.50027
259839_at	AT1G52190	Protein NRT1/ PTR FAMILY 1.2 [Source:UniProtKB/Swiss-Prot;Acc:Q9M817]	-2.88897	6.68756	-24.9644	3.87477e-09	9.54529e-06	11.5152
260429_at	AT1G72450	TIFY11B [Source:UniProtKB/TrEMBL;Acc:A0A178W2J3]	-2.85524	7.5281	-7.21208	7.37467e-05	0.00301667	1.84883
263174_at	AT1G54040	Epithiospecifier protein [Source:UniProtKB/Swiss-Prot;Acc:Q8RY71]	-2.84796	7.24884	-6.20343	0.000216751	0.00655607	0.698334
260023_at	AT1G30040	Gibberellin 2-beta-dioxygenase 2 [Source:UniProtKB/Swiss-Prot;Acc:Q9XFR9]	-2.8256	8.28651	-19.3008	3.21069e-08	2.29627e-05	9.68075
247450_at	AT5G62350	Plant invertase/pectin methylesterase inhibitor superfamily protein [Source:UniProtKB/TrEMBL;Acc:Q9LVA4]	-2.78849	8.90047	-7.11138	8.17066e-05	0.00325227	1.7396
261438_at	AT1G07600	Metallothionein-like protein 1A [Source:UniProtKB/Swiss-Prot;Acc:P43392]	-2.78597	8.27113	-5.46019	0.000519509	0.0117509	-0.235326
247902_at	AT5G57350	Plasma membrane ATPase [Source:UniProtKB/TrEMBL;Acc:A0A178UHY0]	-2.7594	6.27765	-13.8991	4.61239e-07	9.21272e-05	7.12502
267002_s_at	AT2G34430	Chlorophyll a-b binding protein, chloroplastic [Source:UniProtKB/TrEMBL;Acc:Q39142]	-2.75869	9.11807	-15.9534	1.51565e-07	4.54101e-05	8.21908
258204_at	AT3G13960	Growth-regulating factor 5 [Source:UniProtKB/Swiss-Prot;Acc:Q8L8A6]	-2.75469	7.10037	-12.7468	9.22399e-07	0.000148192	6.42814
258222_at	AT3G15680	At3g15680 [Source:UniProtKB/TrEMBL;Acc:Q9LW11]	-2.74453	6.26053	-20.2144	2.19833e-08	1.87458e-05	10.024
259403_at	AT1G17745	D-3-phosphoglycerate dehydrogenase [Source:TAIR;Acc:AT1G17745]	-2.74213	7.38404	-18.25	5.07349e-08	2.49965e-05	9.25864
245742_at	AT1G44170	Aldehyde dehydrogenase family 3 member H1 [Source:UniProtKB/Swiss-Prot;Acc:Q70DU8]	-2.72566	6.44513	-13.9423	4.49882e-07	9.21272e-05	7.14988
262883_at	AT1G64780	Ammonium transporter 1 member 2 [Source:UniProtKB/Swiss-Prot;Acc:Q9ZPJ8]	-2.71604	6.23029	-12.7291	9.32657e-07	0.000148762	6.41694
254225_at	AT4G23670	AT4G23670 protein [Source:UniProtKB/TrEMBL;Acc:Q9SUR0]	-2.69175	5.1535	-5.45038	0.000525796	0.011823	-0.248167
261518_at	AT1G71695	Peroxidase [Source:UniProtKB/TrEMBL;Acc:A0A178WB34]	-2.69003	6.82368	-13.9621	4.44768e-07	9.21272e-05	7.16127
245130_at	AT2G45340	Leucine-rich repeat protein kinase family protein [Source:UniProtKB/TrEMBL;Acc:O22138]	-2.68199	7.29674	-12.5284	1.05862e-06	0.000161626	6.28841
262788_at	AT1G10690	Cyclin-dependent protein kinase inhibitor SMR8 [Source:UniProtKB/Swiss-Prot;Acc:Q9SAD3]	-2.66803	6.15968	-19.098	3.50053e-08	2.32493e-05	9.60163
265354_at	AT2G16700	ATADF5 [Source:UniProtKB/TrEMBL;Acc:A0A178VPY9]	-2.65893	6.21555	-10.6841	3.7267e-06	0.00036722	4.99547
257930_at	AT3G17010	B3 domain-containing protein At3g17010 [Source:UniProtKB/Swiss-Prot;Acc:Q9LSP6]	-2.65063	7.23904	-15.8609	1.58879e-07	4.63487e-05	8.17345
249922_at	AT5G19140	Aluminum induced protein with YGL and LRDR motifs [Source:UniProtKB/TrEMBL;Acc:Q94BR2]	-2.64869	8.00781	-18.4802	4.57983e-08	2.36138e-05	9.35376
259293_at	AT3G11580	AP2/B3-like transcriptional factor family protein [Source:UniProtKB/TrEMBL;Acc:A0A1I9LT60]	-2.64619	6.04572	-18.1275	5.36022e-08	2.58351e-05	9.2074
258456_at	AT3G22420	With no lysine (K) kinase 2 [Source:UniProtKB/TrEMBL;Acc:A0A1I9LMD0]	-2.63705	7.22343	-22.1324	1.0445e-08	1.35583e-05	10.6806
250327_at	AT5G12050	Protein BIG GRAIN 1-like D [Source:UniProtKB/Swiss-Prot;Acc:Q9LYH0]	-2.61865	5.56738	-17.4741	7.23081e-08	2.81253e-05	8.92648
249992_at	AT5G18560	PUCHI [Source:UniProtKB/TrEMBL;Acc:A0A178URC3]	-2.61692	6.70351	-14.0502	4.22847e-07	9.10188e-05	7.21162
265699_at	AT2G03550	Probable carboxylesterase 7 [Source:UniProtKB/Swiss-Prot;Acc:Q9ZQ91]	-2.61239	6.35589	-17.7391	6.396e-08	2.62603e-05	9.04199
251962_at	AT3G53420	PIP2A [Source:UniProtKB/TrEMBL;Acc:A0A178V8P4]	-2.61051	8.06794	-12.8242	8.78876e-07	0.000143137	6.47708
262281_at	AT1G68570	Protein NRT1/ PTR FAMILY 3.1 [Source:UniProtKB/Swiss-Prot;Acc:Q9SX20]	-2.59121	6.46886	-12.3489	1.18752e-06	0.000177896	6.17155
251928_at	AT3G53980	At3g53980 [Source:UniProtKB/TrEMBL;Acc:Q9M329]	-2.58498	7.24655	-15.8857	1.56883e-07	4.63487e-05	8.1857
257297_at	AT3G28040	Probably inactive leucine-rich repeat receptor-like protein kinase At3g28040 [Source:UniProtKB/Swiss-Prot;Acc:Q9LRT1]	-2.55225	6.8926	-20.7136	1.79975e-08	1.66259e-05	10.2029
247882_at	AT5G57785	At5g57785 [Source:UniProtKB/TrEMBL;Acc:Q8GY06]	-2.55168	7.00469	-14.2778	3.71556e-07	8.55119e-05	7.34013
251503_at	AT3G59140	ABC transporter C family member 10 [Source:UniProtKB/Swiss-Prot;Acc:Q9LYS2]	-2.52187	6.21587	-21.9916	1.10076e-08	1.35583e-05	10.6351
247052_at	AT5G66700	Homeobox-leucine zipper protein ATHB-53 [Source:UniProtKB/Swiss-Prot;Acc:Q9LVR0]	-2.51104	6.39146	-11.664	1.86747e-06	0.000237242	5.70869
263345_s_at	AT2G05100	photosystem II light harvesting complex gene 2.1 [Source:TAIR;Acc:AT2G05100]	-2.50709	7.95724	-9.61423	8.46857e-06	0.000628083	4.13913
254363_at	AT4G22010	At4g22010 [Source:UniProtKB/TrEMBL;Acc:O65449]	-2.4917	7.6714	-9.81085	7.24122e-06	0.000569309	4.30314
252058_at	AT3G52470	Late embryogenesis abundant (LEA) hydroxyproline-rich glycoprotein family [Source:UniProtKB/TrEMBL;Acc:Q9SVC8]	-2.48333	7.06385	-10.9656	3.03873e-06	0.000325432	5.20692
262041_at	AT1G80100	histidine phosphotransfer protein 6 [Source:TAIR;Acc:AT1G80100]	-2.47879	8.2704	-18.6657	4.22108e-08	2.34997e-05	9.42929
245362_at	AT4G17460	Homeobox-leucine zipper protein HAT1 [Source:UniProtKB/Swiss-Prot;Acc:P46600]	-2.46735	6.41381	-15.3852	2.03313e-07	5.565e-05	7.93362
245052_at	AT2G26440	Probable pectinesterase/pectinesterase inhibitor 12 [Source:UniProtKB/Swiss-Prot;Acc:O48711]	-2.46657	6.41814	-16.74	1.02537e-07	3.72681e-05	8.59481
260883_at	AT1G29270	unknown protein; BEST Arabidopsis thaliana protein match is: unknown protein (TAIR:AT2G40435.1); Has 98 Blast hits to 98 proteins in 15 species: Archae - 0; Bacteria - 0; Metazoa - 0; Fungi - 0; Plants - 98; Viruses - 0; Other Eukaryotes - 0 (source /.../ BLink). [Source:TAIR;Acc:AT1G29270]	-2.45466	5.50073	-6.74271	0.000120041	0.00428155	1.3293
251287_at	AT3G61820	Eukaryotic aspartyl protease family protein [Source:UniProtKB/TrEMBL;Acc:Q9M356]	-2.44675	7.78002	-10.4275	4.50706e-06	0.000423416	4.79792
257832_at	AT3G26740	Light-regulated protein 1, chloroplastic [Source:UniProtKB/Swiss-Prot;Acc:Q96500]	-2.43529	6.70331	-6.89714	0.000101988	0.0038325	1.50319
267233_s_at	AT2G43920	HOL2 [Source:UniProtKB/TrEMBL;Acc:A0A178VP97]	-2.43149	6.19127	-12.814	8.84481e-07	0.000143137	6.47065
264054_at	AT2G22540	SVP [Source:UniProtKB/TrEMBL;Acc:A0A384KDB8]	-2.42018	10.8692	-11.6817	1.84519e-06	0.000237242	5.72101
260784_at	AT1G06180	Transcription factor MYB13 [Source:UniProtKB/Swiss-Prot;Acc:Q9LNC9]	-2.41435	6.42331	-18.7374	4.09081e-08	2.34997e-05	9.45824
250565_at	AT5G08000	glucan endo-1,3-beta-glucosidase-like protein 3 [Source:TAIR;Acc:AT5G08000]	-2.39794	7.60952	-12.1863	1.31953e-06	0.000192469	6.06413
245483_at	AT4G16190	Probable cysteine protease RD19C [Source:UniProtKB/Swiss-Prot;Acc:Q9SUL1]	-2.39617	7.03478	-12.04	1.45235e-06	0.00020641	5.9662
267158_at	AT2G37640	Expansin [Source:UniProtKB/TrEMBL;Acc:A0A178VPK3]	-2.39206	7.48493	-9.55929	8.8516e-06	0.000647707	4.09274
252929_at	AT4G38970	Fructose-bisphosphate aldolase [Source:UniProtKB/TrEMBL;Acc:A0A178UW98]	-2.37883	8.39523	-13.9523	4.47297e-07	9.21272e-05	7.15562
255248_at	AT4G05180	Oxygen-evolving enhancer protein 3-2, chloroplastic [Source:UniProtKB/Swiss-Prot;Acc:Q41932]	-2.37806	7.72103	-14.1386	4.02045e-07	8.91373e-05	7.2618
253245_at	AT4G34590	bZIP transcription factor 11 [Source:UniProtKB/Swiss-Prot;Acc:O65683]	-2.35776	7.80753	-14.1795	3.92801e-07	8.79677e-05	7.28492
258589_at	AT3G04290	LTL1 [Source:UniProtKB/TrEMBL;Acc:A0A178VLC7]	-2.35488	6.59343	-11.9285	1.56359e-06	0.000216665	5.89072
267012_at	AT2G39220	Patatin-like protein 6 [Source:UniProtKB/Swiss-Prot;Acc:O80959]	-2.3495	8.91731	-20.3579	2.07448e-08	1.83973e-05	10.076
246986_at	AT5G67280	At5g67280/K3G17_4 [Source:UniProtKB/TrEMBL;Acc:Q9FGQ5]	-2.34262	6.80596	-11.2733	2.44409e-06	0.000280767	5.43184
245800_at	AT1G46264	Heat stress transcription factor B-4 [Source:UniProtKB/Swiss-Prot;Acc:Q9C635]	-2.3225	5.68953	-11.5533	2.01376e-06	0.000245313	5.63122
248807_at	AT5G47500	Probable pectinesterase 68 [Source:UniProtKB/Swiss-Prot;Acc:Q8LPF3]	-2.30028	7.67319	-10.2362	5.20753e-06	0.000459984	4.64749
260547_at	AT2G43550	Defensin-like protein 197 [Source:UniProtKB/Swiss-Prot;Acc:O22869]	-2.2962	5.73731	-8.83994	1.61275e-05	0.00101292	3.46154
245101_at	AT2G40890	Cytochrome P450 98A3 [Source:UniProtKB/Swiss-Prot;Acc:O22203]	-2.28626	9.05551	-15.6871	1.73713e-07	4.87518e-05	8.08684
262832_s_at	AT1G14880	Protein PLANT CADMIUM RESISTANCE 1 [Source:UniProtKB/Swiss-Prot;Acc:Q9LQU2]	-2.28158	6.82041	-4.96826	0.000965512	0.0183588	-0.896346
248496_at	AT5G50790	Bidirectional sugar transporter SWEET10 [Source:UniProtKB/Swiss-Prot;Acc:Q9LUE3]	-2.27374	7.27735	-11.9005	1.59303e-06	0.000219086	5.87163
254377_at	AT4G21650	Subtilisin-like protease SBT3.13 [Source:UniProtKB/Swiss-Prot;Acc:Q8GUK4]	-2.27199	5.25131	-12.52	1.06434e-06	0.000161626	6.28293
254327_at	AT4G22490	Bifunctional inhibitor/lipid-transfer protein/seed storage 2S albumin superfamily protein [Source:UniProtKB/TrEMBL;Acc:Q9SUX0]	-2.26976	6.40537	-4.92444	0.00102203	0.0190866	-0.956939
246562_at	AT5G15580	Protein LONGIFOLIA 1 [Source:UniProtKB/Swiss-Prot;Acc:Q9LF24]	-2.25926	6.16875	-14.5695	3.15687e-07	7.68603e-05	7.50147
264371_at	AT1G12090	ELP [Source:UniProtKB/TrEMBL;Acc:A0A178W1A4]	-2.24892	6.59992	-11.3395	2.33376e-06	0.0002709	5.47945
251178_at	AT3G63440	Cytokinin dehydrogenase 6 [Source:UniProtKB/Swiss-Prot;Acc:Q9LY71]	-2.23838	6.23026	-14.8819	2.66022e-07	6.8042e-05	7.67021
263726_at	AT2G13610	ABC transporter G family member 5 [Source:UniProtKB/Swiss-Prot;Acc:Q9SIT6]	-2.23392	5.98397	-18.6866	4.18264e-08	2.34997e-05	9.43774
262488_at	AT1G21830	At1g21820 [Source:UniProtKB/TrEMBL;Acc:Q8VY47]	-2.23203	5.64872	-14.8751	2.67e-07	6.8042e-05	7.6666
258158_at	AT3G17790	Purple acid phosphatase 17 [Source:UniProtKB/Swiss-Prot;Acc:Q9SCX8]	-2.21448	6.71233	-5.52437	0.000480346	0.0110704	-0.151647
261149_s_at	AT1G19550	F18O14.31 [Source:UniProtKB/TrEMBL;Acc:Q9LN39]	-2.20939	9.34007	-8.60702	1.97566e-05	0.00115975	3.2472
267271_at	AT2G02540	Zinc-finger homeodomain protein 3 [Source:UniProtKB/Swiss-Prot;Acc:O64722]	-2.20021	5.63166	-7.59653	5.03504e-05	0.0022416	2.25509
266545_at	AT2G35290	At2g35290 [Source:UniProtKB/TrEMBL;Acc:Q8GWV0]	-2.19449	7.53509	-7.91108	3.72524e-05	0.00182562	2.57527
253182_at	AT4G35190	Cytokinin riboside 5'-monophosphate phosphoribohydrolase [Source:UniProtKB/TrEMBL;Acc:A0A178UWQ5]	-2.17926	9.09373	-13.6541	5.32047e-07	0.000104119	6.98231
255149_at	AT4G08150	Homeobox protein knotted-1-like 1 [Source:UniProtKB/Swiss-Prot;Acc:P46639]	-2.17037	7.90947	-11.8166	1.6849e-06	0.000223688	5.8142
260666_at	AT1G19300	Probable galacturonosyltransferase-like 1 [Source:UniProtKB/Swiss-Prot;Acc:Q9LN68]	-2.16183	5.37325	-10.6947	3.69788e-06	0.000366008	5.00352
251986_at	AT3G53310	B3 domain-containing protein REM20 [Source:UniProtKB/Swiss-Prot;Acc:Q8LAV5]	-2.16031	6.1943	-7.34753	6.43569e-05	0.00271266	1.99389
258251_at	AT3G15810	Protein LURP-one-related 12 [Source:UniProtKB/Swiss-Prot;Acc:Q9LVZ8]	-2.14544	7.79536	-7.10131	8.25538e-05	0.00327607	1.72861
253084_at	AT4G36260	Protein SHI RELATED SEQUENCE 2 [Source:UniProtKB/Swiss-Prot;Acc:O65517]	-2.14122	6.41304	-15.7237	1.7047e-07	4.84551e-05	8.10515
253056_at	AT4G37650	SHR [Source:UniProtKB/TrEMBL;Acc:A0A178UYJ6]	-2.13905	7.1595	-8.9206	1.50483e-05	0.000964263	3.5346
265249_at	AT2G01940	C2H2-like zinc finger protein [Source:TAIR;Acc:AT2G01940]	-2.13785	5.694	-8.26242	2.69008e-05	0.00144411	2.92056
253278_at	AT4G34220	Receptor protein kinase-like protein At4g34220 [Source:UniProtKB/Swiss-Prot;Acc:Q94C77]	-2.13284	6.28744	-14.2656	3.74122e-07	8.55119e-05	7.3333
263971_at	AT2G42800	RLP29 [Source:UniProtKB/TrEMBL;Acc:A0A178VT48]	-2.12278	7.57604	-14.3625	3.54262e-07	8.26772e-05	7.38739
245215_at	AT1G67830	Alpha-L-fucosidase 3 [Source:UniProtKB/Swiss-Prot;Acc:Q9FXE5]	-2.11961	5.74085	-16.8792	9.58585e-08	3.54213e-05	8.65908
267157_at	AT2G37630	Transcription factor AS1 [Source:UniProtKB/Swiss-Prot;Acc:O80931]	-2.11624	8.65354	-12.6123	1.0038e-06	0.000155368	6.34239
259391_s_at	AT1G06350	Delta-9 desaturase-like 4 protein [Source:UniProtKB/Swiss-Prot;Acc:Q9LMI4]	-2.11449	6.07956	-13.2484	6.77547e-07	0.000124148	6.73966
253053_at	AT4G37470	KAI2 [Source:UniProtKB/TrEMBL;Acc:A0A178V1E5]	-2.11355	6.95804	-11.7782	1.72894e-06	0.000226818	5.78776
256024_at	AT1G58340	Protein DETOXIFICATION 48 [Source:UniProtKB/Swiss-Prot;Acc:Q9SLV0]	-2.11319	6.68352	-14.5455	3.19911e-07	7.68603e-05	7.48834
263296_at	AT2G38800	Plant calmodulin-binding protein-like protein [Source:UniProtKB/TrEMBL;Acc:Q9SII1]	-2.09863	5.60881	-10.5294	4.17721e-06	0.000402005	4.87695
267380_at	AT2G26170	Cytochrome P450 711A1 [Source:UniProtKB/Swiss-Prot;Acc:B9DFU2]	-2.09855	6.84195	-10.7274	3.61044e-06	0.000360843	5.02834
263136_at	AT1G78580	TPS1 [Source:UniProtKB/TrEMBL;Acc:A0A384L3B9]	-2.09401	6.00421	-10.1514	5.55588e-06	0.000476557	4.57997
256053_at	AT1G07260	UDP-glycosyltransferase 71C3 [Source:UniProtKB/Swiss-Prot;Acc:Q9LML7]	-2.09357	6.77813	-19.1182	3.47031e-08	2.32493e-05	9.60958
251028_at	AT5G02230	Haloacid dehalogenase-like hydrolase (HAD) superfamily protein [Source:TAIR;Acc:AT5G02230]	-2.09287	6.91922	-11.4133	2.21741e-06	0.000261501	5.53212
259544_at	AT1G20620	catalase 3 [Source:TAIR;Acc:AT1G20620]	-2.09277	9.50719	-10.5195	4.20817e-06	0.000402153	4.86928
259664_at	AT1G55330	ATAGP21 [Source:UniProtKB/TrEMBL;Acc:A0A178W6X6]	-2.08571	8.8013	-4.75452	0.00127758	0.0218236	-1.19449
251325_s_at	AT3G61470	Photosystem I chlorophyll a/b-binding protein 2, chloroplastic [Source:UniProtKB/Swiss-Prot;Acc:Q9SYW8]	-2.08073	10.0826	-7.29827	6.76097e-05	0.00281762	1.94139
253874_at	AT4G27450	AT4g27450/F27G19_50 [Source:UniProtKB/TrEMBL;Acc:Q93V62]	-2.07193	9.05239	-10.2546	5.13525e-06	0.000455415	4.66205
248104_at	AT5G55250	Indole-3-acetate O-methyltransferase 1 [Source:UniProtKB/Swiss-Prot;Acc:Q9FLN8]	-2.06689	6.6529	-11.5947	1.95758e-06	0.00024112	5.66029
262844_at	AT1G14890	Plant invertase/pectin methylesterase inhibitor superfamily protein [Source:UniProtKB/TrEMBL;Acc:F4HXW0]	-2.06422	5.54142	-11.6008	1.94955e-06	0.00024112	5.66452
256454_at	AT1G75280	Isoflavone reductase homolog P3 [Source:UniProtKB/Swiss-Prot;Acc:P52577]	-2.05823	6.77403	-10.9086	3.16585e-06	0.000331086	5.16451
261514_at	AT1G71870	Protein DETOXIFICATION 54 [Source:UniProtKB/Swiss-Prot;Acc:Q9LE20]	-2.05336	6.97679	-9.93667	6.56004e-06	0.000525064	4.40647
260143_at	AT1G71880	Sucrose transport protein SUC1 [Source:UniProtKB/Swiss-Prot;Acc:Q39232]	-2.05046	5.52581	-5.97752	0.000280579	0.00766098	0.422611
254283_s_at	AT4G22870	2-oxoglutarate (2OG) and Fe(II)-dependent oxygenase superfamily protein [Source:UniProtKB/TrEMBL;Acc:F4JMN7]	-2.03752	5.87376	-6.08771	0.00024719	0.00703523	0.557962
252415_at	AT3G47340	DIN6 [Source:UniProtKB/TrEMBL;Acc:A0A178VBT4]	-2.03644	5.92542	-4.35438	0.00219726	0.0312278	-1.77026
254578_at	AT4G19410	Pectin acetylesterase [Source:UniProtKB/TrEMBL;Acc:F4JT64]	-2.03346	8.10603	-7.95758	3.5658e-05	0.00177657	2.6217
257807_at	AT3G26650	Glyceraldehyde-3-phosphate dehydrogenase GAPA1, chloroplastic [Source:UniProtKB/Swiss-Prot;Acc:P25856]	-2.03239	10.0718	-7.99162	3.45388e-05	0.00174036	2.65555
262257_at	AT1G53860	At1g53860 [Source:UniProtKB/TrEMBL;Acc:Q6DBE3]	-2.03211	6.81232	-16.9011	9.48565e-08	3.54213e-05	8.66909
267607_s_at	AT2G26740	At2g26740/F18A8.11 [Source:UniProtKB/TrEMBL;Acc:Q42566]	-2.03064	6.42716	-9.14002	1.24966e-05	0.000825832	3.73036
261941_at	AT1G22490	basic helix-loop-helix (bHLH) DNA-binding superfamily protein [Source:TAIR;Acc:AT1G22490]	-2.02016	6.87804	-14.0755	4.16751e-07	9.05862e-05	7.22607
258938_at	AT3G10080	RmlC-like cupins superfamily protein [Source:UniProtKB/TrEMBL;Acc:A0A1I9LSI8]	-2.01132	6.13389	-10.2834	5.02423e-06	0.000447358	4.68483
261500_at	AT1G28400	F3M18.16 [Source:UniProtKB/TrEMBL;Acc:Q9SGN8]	-2.0078	5.24612	-11.6749	1.85375e-06	0.000237242	5.71626
249214_at	AT5G42720	Glycosyl hydrolase family 17 protein [Source:UniProtKB/TrEMBL;Acc:Q8VY12]	-2.00603	6.25829	-6.0676	0.000252942	0.00715304	0.533386
252291_s_at	AT3G49110	Peroxidase 33 [Source:UniProtKB/Swiss-Prot;Acc:P24101]	-2.0031	5.29173	-6.02927	0.000264319	0.00738994	0.486385
258047_at	AT3G21240	Cinnamyl alcohol dehydrogenase [Source:UniProtKB/TrEMBL;Acc:B1GUZ3]	-1.9927	6.64953	-16.4326	1.19205e-07	3.99111e-05	8.45056
262121_at	AT1G02800	Endoglucanase 1 [Source:UniProtKB/Swiss-Prot;Acc:Q9SRX3]	-1.98892	9.32952	-9.72401	7.7571e-06	0.000593986	4.23109
246595_at	AT5G14780	Formate dehydrogenase, mitochondrial [Source:UniProtKB/TrEMBL;Acc:A0A178UHK7]	-1.97689	6.95237	-7.35274	6.40236e-05	0.00270891	1.99942
256926_at	AT3G22540	At3g22540 [Source:UniProtKB/TrEMBL;Acc:Q9LJ92]	-1.97136	5.92625	-16.1796	1.35204e-07	4.36152e-05	8.3294
248619_at	AT5G49630	AAP6 [Source:UniProtKB/TrEMBL;Acc:A0A178UHU7]	-1.96783	7.23302	-15.7369	1.69316e-07	4.84551e-05	8.11175
252048_at	AT3G52500	At3g52500 [Source:UniProtKB/TrEMBL;Acc:Q9SVD1]	-1.96532	7.02655	-11.1317	2.69997e-06	0.000297816	5.3291
260210_at	AT1G74420	fucosyltransferase 3 [Source:TAIR;Acc:AT1G74420]	-1.96174	7.60739	-11.6338	1.90625e-06	0.000237435	5.68759
259008_at	AT3G09390	Metallothionein-like protein 2A [Source:UniProtKB/Swiss-Prot;Acc:P25860]	-1.95547	11.1864	-11.1717	2.62471e-06	0.000295393	5.35829
265111_at	AT1G62510	Bifunctional inhibitor/lipid-transfer protein/seed storage 2S albumin superfamily protein [Source:UniProtKB/TrEMBL;Acc:Q9SXE6]	-1.95377	5.85703	-4.63077	0.00150706	0.0243512	-1.37012
261197_at	AT1G12900	glyceraldehyde 3-phosphate dehydrogenase A subunit 2 [Source:TAIR;Acc:AT1G12900]	-1.95231	8.50253	-10.7757	3.48536e-06	0.000352199	5.0649
245758_at	AT1G32240	Probable transcription factor KAN2 [Source:UniProtKB/Swiss-Prot;Acc:Q9C616]	-1.94978	5.56414	-12.604	1.00911e-06	0.000155368	6.33704
261363_at	AT1G41830	SKS6 [Source:UniProtKB/TrEMBL;Acc:A0A178W7S3]	-1.94869	5.81081	-11.9842	1.50693e-06	0.000211501	5.92848
260242_at	AT1G63650	EGL3 [Source:UniProtKB/TrEMBL;Acc:A0A384LNI2]	-1.94795	6.26482	-9.59399	8.60749e-06	0.000636122	4.12207
248683_at	AT5G48490	At5g48490 [Source:UniProtKB/TrEMBL;Acc:Q9LV65]	-1.94697	5.6467	-5.67225	0.000401842	0.0098772	0.0389136
267153_at	AT2G30860	GSTF9 [Source:UniProtKB/TrEMBL;Acc:A0A178VP05]	-1.94624	11.5316	-7.76565	4.27694e-05	0.00200898	2.42857
258151_at	AT3G18080	Beta-glucosidase 44 [Source:UniProtKB/Swiss-Prot;Acc:Q9LV33]	-1.94109	5.49926	-9.7356	7.68592e-06	0.000591682	4.24074
262986_at	AT1G23390	F-box/Kelch repeat-containing F-box family protein [Source:UniProtKB/TrEMBL;Acc:C4PVQ8]	-1.93668	7.9955	-5.89876	0.000307465	0.00815391	0.324857
259383_at	AT3G16470	Jacalin-related lectin 35 [Source:UniProtKB/Swiss-Prot;Acc:O04309]	-1.93315	6.36141	-6.26876	0.000201402	0.00621907	0.776788
247948_at	AT5G57130	SMXL5 [Source:UniProtKB/TrEMBL;Acc:A0A178UNM9]	-1.91794	5.82215	-7.73269	4.41418e-05	0.00205171	2.39501
263373_at	AT2G20515	At2g20515 [Source:UniProtKB/TrEMBL;Acc:Q8S8D0]	-1.91511	6.2962	-8.38036	2.4176e-05	0.00133661	3.03366
257299_at	AT3G28050	WAT1-related protein [Source:UniProtKB/TrEMBL;Acc:A0A178VL75]	-1.91275	8.34982	-15.0053	2.48854e-07	6.491e-05	7.73576
267141_at	AT2G38090	Duplicated homeodomain-like superfamily protein [Source:UniProtKB/TrEMBL;Acc:Q8GXN7]	-1.90791	5.57978	-8.62744	1.94048e-05	0.00114421	3.26619
247066_at	AT5G66940	Dof zinc finger protein DOF5.8 [Source:UniProtKB/Swiss-Prot;Acc:Q9FGD6]	-1.90576	8.25048	-10.2877	5.00752e-06	0.000447358	4.6883
245275_at	AT4G15210	Beta-amylase 5 [Source:UniProtKB/Swiss-Prot;Acc:P25853]	-1.90368	5.36509	-6.50356	0.000155341	0.0051917	1.05412
247162_at	AT5G65730	Xyloglucan endotransglucosylase/hydrolase [Source:UniProtKB/TrEMBL;Acc:Q0WUU2]	-1.89973	6.15734	-7.96958	3.52587e-05	0.00176063	2.63365
249614_at	AT5G37300	O-acyltransferase (WSD1-like) family protein [Source:TAIR;Acc:AT5G37300]	-1.89808	5.1833	-5.54243	0.000469918	0.0109231	-0.128211
254125_at	AT4G24670	Tryptophan aminotransferase-related protein 2 [Source:UniProtKB/Swiss-Prot;Acc:Q94A02]	-1.89395	6.53559	-7.817	4.07243e-05	0.0019459	2.48063
246978_at	AT5G24910	Cytochrome P450 714A1 [Source:UniProtKB/Swiss-Prot;Acc:Q93Z79]	-1.88033	5.93391	-13.3125	6.51873e-07	0.000120439	6.77852
254386_at	AT4G21960	Peroxidase 42 [Source:UniProtKB/Swiss-Prot;Acc:Q9SB81]	-1.8743	10.2778	-11.8535	1.64379e-06	0.000220876	5.83951
261323_at	AT1G44760	Adenine nucleotide alpha hydrolases-like superfamily protein [Source:TAIR;Acc:AT1G44760]	-1.87428	9.26038	-9.37935	1.02473e-05	0.000735249	3.93905
263709_at	AT1G09310	T31J12.3 protein [Source:UniProtKB/TrEMBL;Acc:Q9ZPZ4]	-1.86672	6.28117	-9.65216	8.21489e-06	0.000616783	4.17101
248186_at	AT5G53880	Putative uncharacterized protein [Source:UniProtKB/TrEMBL;Acc:Q9FN38]	-1.86083	5.05132	-6.31884	0.000190445	0.00596378	0.836539
250820_at	AT5G05160	Probable leucine-rich repeat receptor-like protein kinase At5g05160 [Source:UniProtKB/Swiss-Prot;Acc:Q9FHK7]	-1.85816	6.03183	-14.5962	3.11053e-07	7.66261e-05	7.51608
253277_at	AT4G34230	Cinnamyl alcohol dehydrogenase 5 [Source:UniProtKB/Swiss-Prot;Acc:O49482]	-1.85576	5.33707	-12.3741	1.16841e-06	0.000176223	6.18807
251113_at	AT5G01370	ALC-interacting protein 1 [Source:UniProtKB/TrEMBL;Acc:Q9M035]	-1.85509	7.83919	-10.1408	5.60132e-06	0.000477642	4.57147
267250_at	AT2G23060	Probable N-acetyltransferase HLS1-like [Source:UniProtKB/Swiss-Prot;Acc:O64815]	-1.8526	6.647	-13.6435	5.35364e-07	0.000104119	6.97608
248460_at	AT5G50915	Transcription factor bHLH137 [Source:UniProtKB/Swiss-Prot;Acc:Q93W88]	-1.83763	6.24872	-5.82993	0.000333283	0.0086096	0.238724
265058_s_at	AT1G52030	Myrosinase-binding protein 2 [Source:UniProtKB/Swiss-Prot;Acc:Q9SAV1]	-1.83678	5.93742	-12.8731	8.52584e-07	0.000141064	6.50781
247527_at	AT5G61480	Leucine-rich repeat receptor-like protein kinase TDR [Source:UniProtKB/Swiss-Prot;Acc:Q9FII5]	-1.83648	6.89816	-8.9888	1.41981e-05	0.00091973	3.59591
259625_at	AT1G42970	Glyceraldehyde-3-phosphate dehydrogenase GAPB, chloroplastic [Source:UniProtKB/Swiss-Prot;Acc:P25857]	-1.83599	8.58115	-9.20083	1.18773e-05	0.000804453	3.78385
260387_at	AT1G74100	Sulfotransferase [Source:UniProtKB/TrEMBL;Acc:M1EU36]	-1.83211	8.20506	-12.6063	1.0076e-06	0.000155368	6.33856
259926_at	AT1G75090	DNA glycosylase superfamily protein [Source:UniProtKB/TrEMBL;Acc:Q94CA9]	-1.82674	7.25707	-13.3374	6.42191e-07	0.000119647	6.79357
260470_at	AT1G11125	unknown protein; BEST Arabidopsis thaliana protein match is: unknown protein (TAIR:AT1G61170.1). [Source:TAIR;Acc:AT1G11125]	-1.81662	8.26548	-10.5535	4.10332e-06	0.00039727	4.8955
259434_at	AT1G01490	Heavy metal transport/detoxification superfamily protein [Source:TAIR;Acc:AT1G01490]	-1.81439	6.80583	-11.7415	1.77212e-06	0.000229764	5.76247
255720_at	AT1G32060	Phosphoribulokinase [Source:UniProtKB/TrEMBL;Acc:A0A178WLP9]	-1.81261	6.66333	-7.74076	4.38017e-05	0.00204172	2.40323
247304_at	AT5G63850	AAP4 [Source:UniProtKB/TrEMBL;Acc:A0A178UDW1]	-1.80963	6.16329	-10.1756	5.45388e-06	0.000472336	4.59929
262922_at	AT1G79420	At1g79420/T8K14_16 [Source:UniProtKB/TrEMBL;Acc:Q940T0]	-1.80918	5.84747	-11.1614	2.64394e-06	0.000295784	5.35075
260727_at	AT1G48100	Polygalacturonase At1g48100 [Source:UniProtKB/Swiss-Prot;Acc:Q949Z1]	-1.80719	6.64615	-11.5344	2.03995e-06	0.000247146	5.61794
257066_at	AT3G18280	Bifunctional inhibitor/lipid-transfer protein/seed storage 2S albumin superfamily protein [Source:UniProtKB/TrEMBL;Acc:A0A1I9LP30]	-1.8031	6.14844	-9.61396	8.47038e-06	0.000628083	4.13891
266479_at	AT2G31160	Protein LIGHT-DEPENDENT SHORT HYPOCOTYLS 3 [Source:UniProtKB/Swiss-Prot;Acc:O82268]	-1.7982	7.25747	-12.3035	1.22283e-06	0.000181956	6.14171
253101_at	AT4G37430	CYP91A2 [Source:UniProtKB/TrEMBL;Acc:A0A178UXA9]	-1.78584	7.15368	-17.4165	7.42806e-08	2.83944e-05	8.90107
265560_at	AT2G05520	Glycine-rich protein 3 [Source:UniProtKB/Swiss-Prot;Acc:Q9SL15]	-1.77742	5.55269	-14.5315	3.22403e-07	7.68603e-05	7.48067
255008_at	AT4G10060	Non-lysosomal glucosylceramidase [Source:UniProtKB/TrEMBL;Acc:F4JLJ2]	-1.76817	7.0983	-10.3884	4.64128e-06	0.000432361	4.76739
248430_at	AT5G51800	Gb [Source:UniProtKB/TrEMBL;Acc:Q9FLH9]	-1.76347	6.15108	-10.7882	3.45405e-06	0.000352199	5.07426
251144_at	AT5G01210	AT5g01210/F7J8_190 [Source:UniProtKB/TrEMBL;Acc:Q9LFB5]	-1.74918	6.88732	-11.9479	1.54361e-06	0.000215241	5.90388
248151_at	AT5G54270	Chlorophyll a-b binding protein 3, chloroplastic [Source:UniProtKB/Swiss-Prot;Acc:Q9S7M0]	-1.74315	9.5767	-8.81709	1.64486e-05	0.00102635	3.44074
247723_at	AT5G59220	Probable protein phosphatase 2C 78 [Source:UniProtKB/Swiss-Prot;Acc:Q9FIF5]	-1.7426	7.33301	-7.18102	7.61066e-05	0.00309607	1.81527
251317_at	AT3G61490	Pectin lyase-like superfamily protein [Source:UniProtKB/TrEMBL;Acc:A0A1I9LS88]	-1.73796	5.52406	-10.3387	4.81843e-06	0.000441979	4.72839
260943_at	AT1G45145	Thioredoxin H5 [Source:UniProtKB/Swiss-Prot;Acc:Q39241]	-1.73251	8.26519	-5.08185	0.000834232	0.0165881	-0.740605
262254_at	AT1G53920	GLIP5 [Source:UniProtKB/TrEMBL;Acc:A0A178WKF5]	-1.72726	5.01244	-10.772	3.49482e-06	0.000352199	5.06209
255524_at	AT4G02330	Probable pectinesterase/pectinesterase inhibitor 41 [Source:UniProtKB/Swiss-Prot;Acc:Q8RXK7]	-1.72634	6.42645	-5.50036	0.000494607	0.0113168	-0.182885
249658_s_at	AT5G36700	Phosphoglycolate phosphatase 1B, chloroplastic [Source:UniProtKB/Swiss-Prot;Acc:P0DKC4]	-1.7253	7.42407	-7.03918	8.79964e-05	0.00342877	1.66055
253402_at	AT4G32880	Homeobox-leucine zipper protein ATHB-8 [Source:UniProtKB/Swiss-Prot;Acc:Q39123]	-1.71618	6.36189	-12.7138	9.41618e-07	0.000149119	6.40725
245993_at	AT5G20700	FCS-Like Zinc finger 14 [Source:UniProtKB/Swiss-Prot;Acc:Q8GYX2]	-1.70876	6.31949	-7.6118	4.96085e-05	0.00222196	2.27088
250471_at	AT5G10170	Probable inositol 3-phosphate synthase isozyme 3 [Source:UniProtKB/Swiss-Prot;Acc:Q9LX12]	-1.70478	5.85418	-8.31401	2.5669e-05	0.0014052	2.97021
245382_at	AT4G17800	AT-hook motif nuclear-localized protein 23 [Source:UniProtKB/Swiss-Prot;Acc:O23620]	-1.70384	5.99863	-7.00027	9.16063e-05	0.00354451	1.61768
254687_at	AT4G13770	Cytochrome P450 83A1 [Source:UniProtKB/Swiss-Prot;Acc:P48421]	-1.69978	6.73629	-4.67609	0.00141822	0.0234302	-1.30555
250467_at	AT5G10100	Trehalose 6-phosphate phosphatase [Source:UniProtKB/TrEMBL;Acc:A0A178UDH6]	-1.69783	6.32776	-13.0664	7.56813e-07	0.000130072	6.62818
253871_at	AT4G27440	Protochlorophyllide reductase B, chloroplastic [Source:UniProtKB/Swiss-Prot;Acc:P21218]	-1.69716	9.04744	-11.0848	2.79113e-06	0.000305215	5.2948
264777_at	AT1G08630	Probable low-specificity L-threonine aldolase 1 [Source:UniProtKB/Swiss-Prot;Acc:Q8RXU4]	-1.68968	7.06981	-10.3017	4.95494e-06	0.000447358	4.6993
251322_at	AT3G61440	Bifunctional L-3-cyanoalanine synthase/cysteine synthase C1, mitochondrial [Source:UniProtKB/Swiss-Prot;Acc:Q9S757]	-1.68907	9.5447	-10.205	5.33266e-06	0.000465343	4.62273
257697_at	AT3G12700	Aspartic proteinase NANA, chloroplast [Source:UniProtKB/Swiss-Prot;Acc:Q9LTW4]	-1.6799	6.78144	-7.88794	3.8075e-05	0.00185845	2.55207
265983_at	AT2G18550	Homeobox-leucine zipper protein ATHB-21 [Source:UniProtKB/Swiss-Prot;Acc:Q9ZU70]	-1.67841	8.89241	-5.42454	0.000542755	0.0121673	-0.282054
249327_at	AT5G40890	Chloride channel protein CLC-a [Source:UniProtKB/Swiss-Prot;Acc:P92941]	-1.67604	6.15161	-14.2183	3.84249e-07	8.69305e-05	7.30679
264962_at	AT1G77110	Auxin efflux carrier component [Source:UniProtKB/TrEMBL;Acc:A0A178W8W8]	-1.67473	6.8985	-14.3955	3.47775e-07	8.20267e-05	7.40571
257748_at	AT3G18710	RING-type E3 ubiquitin transferase [Source:UniProtKB/TrEMBL;Acc:A0A178VJJ8]	-1.67083	6.54446	-4.82161	0.00116922	0.0208049	-1.10019
257642_at	AT3G25710	Transcription factor AIG1 [Source:UniProtKB/Swiss-Prot;Acc:Q9LS08]	-1.6697	6.57943	-7.04817	8.7185e-05	0.00340313	1.67042
264315_at	AT1G70370	Polygalacturonase 1 beta-like protein 3 [Source:UniProtKB/Swiss-Prot;Acc:P92990]	-1.66964	11.06	-13.5569	5.63432e-07	0.000107688	6.9249
257938_at	AT3G19820	Delta(24)-sterol reductase [Source:UniProtKB/Swiss-Prot;Acc:Q39085]	-1.66852	10.6555	-10.2844	5.02013e-06	0.000447358	4.68568
251157_at	AT3G63140	Chloroplast stem-loop binding protein of 41 kDa a, chloroplastic [Source:UniProtKB/Swiss-Prot;Acc:Q9LYA9]	-1.66544	6.19019	-8.96101	1.45379e-05	0.000936977	3.57097
253629_at	AT4G30450	At4g30450 [Source:UniProtKB/TrEMBL;Acc:Q9M0B5]	-1.65862	7.83583	-10.4709	4.36326e-06	0.000411651	4.83165
267077_at	AT2G40970	MYBC1 [Source:UniProtKB/TrEMBL;Acc:A0A178VYV1]	-1.65821	7.77148	-9.55925	8.85188e-06	0.000647707	4.09271
255701_at	AT4G00220	LOB domain-containing protein 30 [Source:UniProtKB/Swiss-Prot;Acc:O81323]	-1.64841	7.24348	-9.24241	1.14734e-05	0.00079493	3.82024
263865_at	AT2G36910	ABC transporter B family member 1 [Source:UniProtKB/Swiss-Prot;Acc:Q9ZR72]	-1.64494	10.4873	-16.5242	1.13942e-07	3.9472e-05	8.49388
265531_at	AT2G06200	growth-regulating factor 6 [Source:TAIR;Acc:AT2G06200]	-1.64238	5.76771	-6.86636	0.000105333	0.00390222	1.46876
248752_at	AT5G47600	14.7 kDa heat shock protein [Source:UniProtKB/Swiss-Prot;Acc:Q6NLV0]	-1.64105	10.3779	-5.30717	0.000627679	0.0135241	-0.437197
256149_at	AT1G55110	Protein indeterminate-domain 7 [Source:UniProtKB/Swiss-Prot;Acc:Q8H1F5]	-1.63119	6.80142	-13.5799	5.55796e-07	0.000107153	6.93857
263664_at	AT1G04250	Auxin-responsive protein IAA17 [Source:UniProtKB/Swiss-Prot;Acc:P93830]	-1.62853	6.66152	-10.1216	5.68439e-06	0.000481025	4.55611
262875_at	AT1G64970	Tocopherol O-methyltransferase, chloroplastic [Source:UniProtKB/Swiss-Prot;Acc:Q9ZSK1]	-1.62468	6.66282	-11.8264	1.67387e-06	0.000223562	5.82094
248238_at	AT5G53900	Gb [Source:UniProtKB/TrEMBL;Acc:Q9FN36]	-1.62012	6.27041	-9.83129	7.12541e-06	0.000562197	4.32001
258879_at	AT3G03270	AT3G03270 protein [Source:UniProtKB/TrEMBL;Acc:Q8LFK2]	-1.61877	6.05314	-5.54191	0.000470216	0.0109231	-0.128888
259596_at	AT1G28130	GH3.17 [Source:UniProtKB/TrEMBL;Acc:A0A178WH43]	-1.61682	5.57314	-10.7264	3.61315e-06	0.000360843	5.02757
248200_at	AT5G54160	Flavone 3'-O-methyltransferase 1 [Source:UniProtKB/Swiss-Prot;Acc:Q9FK25]	-1.61642	9.68558	-7.98055	3.48983e-05	0.00174657	2.64456
262550_at	AT1G31310	Hydroxyproline-rich glycoprotein family protein [Source:UniProtKB/TrEMBL;Acc:F4I9C1]	-1.60867	5.5536	-7.82345	4.04752e-05	0.00193818	2.48715
256757_at	AT3G25620	ABC transporter G family member 21 [Source:UniProtKB/Swiss-Prot;Acc:Q7XA72]	-1.6076	5.47748	-7.68706	4.61231e-05	0.00212157	2.34834
250908_at	AT5G03680	Trihelix transcription factor PTL [Source:UniProtKB/Swiss-Prot;Acc:Q9LZS0]	-1.60161	6.14975	-11.3984	2.2403e-06	0.000262802	5.52155
253815_at	AT4G28250	EXPB3 [Source:UniProtKB/TrEMBL;Acc:A0A178USU9]	-1.59663	7.34454	-6.03203	0.000263482	0.00738433	0.489773
260546_at	AT2G43520	TI2 [Source:UniProtKB/TrEMBL;Acc:A0A178W058]	-1.58344	7.86648	-9.33833	1.05986e-05	0.000758004	3.90363
252409_at	AT3G47650	DnaJ/Hsp40 cysteine-rich domain superfamily protein [Source:UniProtKB/TrEMBL;Acc:Q9SN73]	-1.57409	9.02137	-7.23224	7.22583e-05	0.00296513	1.87055
266636_at	AT2G35370	Glycine cleavage system H protein [Source:UniProtKB/TrEMBL;Acc:A0A178VV72]	-1.57399	7.36756	-4.86177	0.00110917	0.0200902	-1.04406
262050_at	AT1G80130	F18B13.21 protein [Source:UniProtKB/TrEMBL;Acc:Q9SSC6]	-1.56881	6.79641	-9.28765	1.10512e-05	0.000782095	3.85967
246994_at	AT5G67460	Gb [Source:UniProtKB/TrEMBL;Acc:Q9FJX7]	-1.56796	8.6226	-6.8023	0.000112689	0.00408239	1.39674
257830_at	AT3G26690	NUDX13 [Source:UniProtKB/TrEMBL;Acc:A0A178VBM7]	-1.56166	6.30672	-7.23111	7.23406e-05	0.00296513	1.86934
264462_at	AT1G10200	WLIM1 [Source:UniProtKB/TrEMBL;Acc:A0A178W4R1]	-1.55509	6.56872	-7.40571	6.07361e-05	0.0026046	2.05555
257136_at	AT3G12890	ASML2 [Source:UniProtKB/TrEMBL;Acc:A0A384KNQ3]	-1.55443	5.44214	-6.74902	0.000119239	0.00426394	1.33646
246011_at	AT5G08330	Transcription factor TCP21 [Source:UniProtKB/Swiss-Prot;Acc:Q9FTA2]	-1.54794	7.59604	-7.09395	8.31786e-05	0.00329313	1.72057
259561_at	AT1G21250	Wall-associated receptor kinase 1 [Source:UniProtKB/Swiss-Prot;Acc:Q39191]	-1.54687	5.71488	-10.6683	3.76998e-06	0.000369842	4.98348
263737_at	AT1G60010	D-ribose-binding periplasmic protein [Source:UniProtKB/TrEMBL;Acc:Q9ZUJ2]	-1.54673	6.99679	-7.28894	6.82465e-05	0.00283351	1.9314
266223_at	AT2G28790	Pathogenesis-related thaumatin superfamily protein [Source:TAIR;Acc:AT2G28790]	-1.53487	12.3619	-9.90256	6.73741e-06	0.000537321	4.37858
256927_at	AT3G22550	FCS-Like Zinc finger 8 [Source:UniProtKB/Swiss-Prot;Acc:Q8L471]	-1.53453	8.19351	-9.28104	1.11118e-05	0.000782095	3.85392
246580_at	AT1G31770	ABC transporter G family member 14 [Source:UniProtKB/Swiss-Prot;Acc:Q9C6W5]	-1.52678	5.97637	-10.5258	4.18849e-06	0.000402005	4.87415
247718_at	AT5G59310	Non-specific lipid-transfer protein 4 [Source:UniProtKB/Swiss-Prot;Acc:Q9LLR6]	-1.52442	6.22444	-6.28365	0.000198075	0.00614197	0.794584
267565_at	AT2G30750	Cytochrome P450 71A12 [Source:UniProtKB/Swiss-Prot;Acc:O49340]	-1.52435	4.50269	-13.1299	7.28062e-07	0.000129135	6.66723
265577_at	AT2G20100	basic helix-loop-helix (bHLH) DNA-binding superfamily protein [Source:TAIR;Acc:AT2G20100]	-1.51958	5.02466	-9.64917	8.23454e-06	0.000616783	4.16851
250616_at	AT5G07280	Leucine-rich repeat receptor protein kinase EMS1 [Source:UniProtKB/Swiss-Prot;Acc:Q9LYN8]	-1.51914	8.89635	-11.1555	2.65486e-06	0.000295784	5.34649
247690_at	AT5G59800	Methyl-CpG-binding domain-containing protein 7 [Source:UniProtKB/Swiss-Prot;Acc:Q9FJF4]	-1.51728	7.26957	-11.66	1.8726e-06	0.000237242	5.70587
262162_at	AT1G78020	FCS-Like Zinc finger 6 [Source:UniProtKB/Swiss-Prot;Acc:Q9SGZ8]	-1.51586	5.70076	-10.6001	3.96414e-06	0.000385478	4.93135
245346_at	AT4G17090	Beta-amylase 3, chloroplastic [Source:UniProtKB/Swiss-Prot;Acc:O23553]	-1.51479	7.98859	-6.26153	0.000203041	0.00625289	0.768131
263841_at	AT2G36870	Probable xyloglucan endotransglucosylase/hydrolase protein 32 [Source:UniProtKB/Swiss-Prot;Acc:Q9SJL9]	-1.51396	5.57806	-8.99653	1.41052e-05	0.000917088	3.60282
257191_at	AT3G13175	At3g13171 [Source:UniProtKB/TrEMBL;Acc:Q9LK55]	-1.51348	8.39957	-6.4348	0.000167499	0.00542928	0.973651
263452_at	AT2G22190	Probable trehalose-phosphate phosphatase E [Source:UniProtKB/Swiss-Prot;Acc:Q67X99]	-1.50881	5.98846	-9.25053	1.13964e-05	0.000792065	3.82733
253397_at	AT4G32710	PERK14 [Source:UniProtKB/TrEMBL;Acc:A0A178V367]	-1.50828	8.90195	-8.71702	1.79409e-05	0.00109277	3.34906
266037_at	AT2G05940	Serine/threonine-protein kinase RIPK [Source:UniProtKB/Swiss-Prot;Acc:Q9ZUF4]	-1.50416	5.67837	-5.4274	0.000540851	0.0121368	-0.278302
249911_at	AT5G22740	Glycosyltransferase (Fragment) [Source:UniProtKB/TrEMBL;Acc:W8PUD8]	-1.49644	8.75906	-10.1488	5.56711e-06	0.000476557	4.57786
245323_at	AT4G16500	Cysteine proteinase inhibitor 4 [Source:UniProtKB/Swiss-Prot;Acc:Q84WT8]	-1.49593	10.054	-6.61411	0.000137776	0.00475881	1.18222
251321_at	AT3G61460	BRH1 RING finger protein [Source:UniProtKB/TrEMBL;Acc:Q9XF92]	-1.49059	7.88088	-10.2153	5.29103e-06	0.000463666	4.6309
260007_at	AT1G67870	At1g67870/T23K23_28 [Source:UniProtKB/TrEMBL;Acc:Q93VS6]	-1.48142	6.68828	-11.5817	1.97507e-06	0.00024193	5.65116
256186_at	AT1G51680	4-coumarate--CoA ligase 1 [Source:UniProtKB/Swiss-Prot;Acc:Q42524]	-1.48124	6.7672	-9.14116	1.24848e-05	0.000825832	3.73136
253534_at	AT4G31500	Cytochrome P450 83B1 [Source:UniProtKB/Swiss-Prot;Acc:O65782]	-1.47818	7.00044	-5.79892	0.000345683	0.00887053	0.199703
252678_s_at	AT3G44300	NIT2 [Source:UniProtKB/TrEMBL;Acc:A0A384LD03]	-1.47722	8.39978	-4.65954	0.00144998	0.0237602	-1.32909
266415_at	AT2G38530	Non-specific lipid-transfer protein [Source:UniProtKB/TrEMBL;Acc:A0A178W063]	-1.47162	7.13974	-6.98101	9.34527e-05	0.00359088	1.5964
258285_at	AT3G16140	Photosystem I reaction center subunit VI-1, chloroplastic [Source:UniProtKB/Swiss-Prot;Acc:Q9SUI7]	-1.47024	9.49876	-8.87113	1.57003e-05	0.000997398	3.48986
254207_at	AT4G24060	Dof zinc finger protein DOF4.6 [Source:UniProtKB/Swiss-Prot;Acc:Q8LAP8]	-1.46683	5.95555	-8.19728	2.85504e-05	0.00151433	2.8575
253609_at	AT4G30190	Plasma membrane ATPase [Source:UniProtKB/TrEMBL;Acc:F4JPJ7]	-1.46664	8.44235	-10.0755	5.88972e-06	0.000490906	4.51907
263761_at	AT2G21330	Fructose-bisphosphate aldolase 1, chloroplastic [Source:UniProtKB/Swiss-Prot;Acc:Q9SJU4]	-1.46357	7.71376	-8.25238	2.71479e-05	0.00145035	2.91087
252282_at	AT3G49360	Probable 6-phosphogluconolactonase 2 [Source:UniProtKB/Swiss-Prot;Acc:Q8LG70]	-1.46017	5.57974	-6.13899	0.000233158	0.00677334	0.62039
260012_at	AT1G67865	At1g67862/At1g67862 [Source:UniProtKB/TrEMBL;Acc:Q941E9]	-1.45983	5.88597	-5.3733	0.000578183	0.0127424	-0.349543
257959_at	AT3G25560	NSP-interacting kinase 2 [Source:UniProtKB/TrEMBL;Acc:F4JA15]	-1.45949	7.02349	-10.3272	4.86012e-06	0.000441979	4.71942
259180_at	AT3G01680	SEOR1 [Source:UniProtKB/TrEMBL;Acc:A0A178VBX0]	-1.45927	6.45213	-8.98626	1.42288e-05	0.00091973	3.59363
256942_at	AT3G23290	LSH4 [Source:UniProtKB/TrEMBL;Acc:A0A178VHD2]	-1.45853	6.55825	-13.3585	6.34095e-07	0.00011914	6.80632
259166_at	AT3G01670	Sieve element occlusion protein [Source:UniProtKB/TrEMBL;Acc:A0A1I9LMF2]	-1.4583	5.30732	-8.9081	1.52102e-05	0.000971831	3.52331
253908_at	AT4G27260	Indole-3-acetic acid-amido synthetase GH3.5 [Source:UniProtKB/Swiss-Prot;Acc:O81829]	-1.45481	8.58373	-4.79535	0.00121041	0.0212816	-1.13703
266996_at	AT2G34490	Cytochrome P450 710A2 [Source:UniProtKB/Swiss-Prot;Acc:O64698]	-1.4467	5.82946	-6.82265	0.000110292	0.00404179	1.41968
249234_at	AT5G42200	E3 ubiquitin-protein ligase ATL23 [Source:UniProtKB/Swiss-Prot;Acc:Q8L9W3]	-1.44505	5.92907	-9.86806	6.92219e-06	0.000548114	4.35028
261935_at	AT1G22610	C2 calcium/lipid-binding plant phosphoribosyltransferase family protein [Source:UniProtKB/TrEMBL;Acc:Q9SKA3]	-1.44209	7.40359	-14.0225	4.29592e-07	9.15816e-05	7.19586
258993_at	AT3G08940	Chlorophyll a-b binding protein CP29.2, chloroplastic [Source:UniProtKB/Swiss-Prot;Acc:Q9XF88]	-1.44114	7.27317	-9.62967	8.36423e-06	0.000624388	4.15213
251653_at	AT3G57130	Regulatory protein NPR6 [Source:UniProtKB/Swiss-Prot;Acc:Q9M1I7]	-1.43887	6.17094	-11.4597	2.14741e-06	0.000255969	5.56514
261456_at	AT1G21050	Protein of unknown function, DUF617 [Source:TAIR;Acc:AT1G21050]	-1.43774	6.56025	-9.77599	7.44356e-06	0.000579083	4.27429
259655_at	AT1G55210	Dirigent protein 20 [Source:UniProtKB/Swiss-Prot;Acc:Q9C891]	-1.43356	6.51243	-6.59045	0.000141343	0.00485095	1.15494
263995_at	AT2G22540	SVP [Source:UniProtKB/TrEMBL;Acc:A0A384KDB8]	-1.4332	6.78545	-8.55348	2.07133e-05	0.00120219	3.19721
246036_at	AT5G08370	Alpha-galactosidase 2 [Source:UniProtKB/Swiss-Prot;Acc:Q8RX86]	-1.43291	5.32938	-9.67587	8.06059e-06	0.000612025	4.19088
267590_at	AT2G39700	Expansin-A4 [Source:UniProtKB/Swiss-Prot;Acc:O48818]	-1.43257	6.70336	-5.89233	0.000309781	0.00818191	0.316841
259502_at	AT1G15670	F-box/kelch-repeat protein At1g15670 [Source:UniProtKB/Swiss-Prot;Acc:Q9LMR5]	-1.43106	8.5191	-7.35683	6.37626e-05	0.00270302	2.00377
248128_at	AT5G54770	Thiamine thiazole synthase, chloroplastic [Source:UniProtKB/TrEMBL;Acc:A0A178UNL2]	-1.43049	10.0117	-6.1648	0.00022643	0.00670732	0.65167
258239_at	AT3G27690	Chlorophyll a-b binding protein, chloroplastic [Source:UniProtKB/TrEMBL;Acc:A0A1I9LMB4]	-1.42524	6.40041	-5.91125	0.000303021	0.00807484	0.340412
264729_at	AT1G22990	HIPP22 [Source:UniProtKB/TrEMBL;Acc:A0A178WF89]	-1.42358	6.70356	-10.3573	4.75119e-06	0.000438911	4.74302
247625_at	AT5G60200	Dof zinc finger protein DOF5.3 [Source:UniProtKB/Swiss-Prot;Acc:Q84TE9]	-1.42017	6.71135	-5.74014	0.000370598	0.00928421	0.125364
250213_at	AT5G13820	Telomere repeat-binding protein 4 [Source:UniProtKB/Swiss-Prot;Acc:Q9FFY9]	-1.41968	6.65122	-8.14699	2.99004e-05	0.00155391	2.80852
262099_s_at	AT1G59500	Indole-3-acetic acid-amido synthetase GH3.4 [Source:UniProtKB/Swiss-Prot;Acc:Q9LQ68]	-1.41885	5.75098	-12.0872	1.40796e-06	0.000203578	5.99791
261375_at	AT1G53160	Squamosa promoter-binding-like protein 4 [Source:UniProtKB/Swiss-Prot;Acc:Q9S7A9]	-1.41849	9.81505	-5.88527	0.000312347	0.00822452	0.308028
255250_at	AT4G05100	Transcription factor MYB74 [Source:UniProtKB/Swiss-Prot;Acc:Q9M0Y5]	-1.41841	5.32487	-4.2346	0.00259633	0.0351638	-1.94697
265547_at	AT2G28305	Cytokinin riboside 5'-monophosphate phosphoribohydrolase [Source:UniProtKB/TrEMBL;Acc:A0A178VS96]	-1.41663	6.15773	-8.51068	2.15151e-05	0.00122625	3.15705
260840_at	AT1G29050	Protein trichome birefringence-like 38 [Source:UniProtKB/Swiss-Prot;Acc:Q8VY22]	-1.41659	6.83506	-6.38581	0.000176801	0.00563197	0.915936
250690_at	AT5G06530	ABC transporter G family member 22 [Source:UniProtKB/Swiss-Prot;Acc:Q93YS4]	-1.41625	7.55698	-9.38496	1.02002e-05	0.000734252	3.94388
245196_at	AT1G67750	Probable pectate lyase 5 [Source:UniProtKB/Swiss-Prot;Acc:Q9FXD8]	-1.41368	7.23423	-10.8538	3.29347e-06	0.000341213	5.12358
261368_at	AT1G53070	Lectin-like protein At1g53070 [Source:UniProtKB/Swiss-Prot;Acc:Q9LNN2]	-1.4135	6.10331	-9.27585	1.11596e-05	0.000782824	3.84941
248564_at	AT5G49700	AT-hook motif nuclear-localized protein 17 [Source:UniProtKB/Swiss-Prot;Acc:Q9LTA2]	-1.41272	6.4435	-6.14653	0.00023117	0.00677334	0.629539
255104_at	AT4G08685	SAH7 [Source:UniProtKB/TrEMBL;Acc:A0A178UVW6]	-1.4043	8.75915	-9.9789	6.34763e-06	0.000515669	4.44087
263901_at	AT2G36320	Zinc finger A20 and AN1 domain-containing stress-associated protein 4 [Source:UniProtKB/Swiss-Prot;Acc:Q9SJM6]	-1.40155	5.88982	-5.19007	0.000727045	0.0149391	-0.593971
261746_at	AT1G08380	PSAO [Source:UniProtKB/TrEMBL;Acc:A0A178W5Y5]	-1.40111	9.4412	-6.965	9.50194e-05	0.00362595	1.57867
257610_at	AT3G13810	indeterminate(ID)-domain 11 [Source:TAIR;Acc:AT3G13810]	-1.39759	5.64775	-11.4872	2.10721e-06	0.000252535	5.58458
260745_at	AT1G78370	Glutathione S-transferase U20 [Source:UniProtKB/Swiss-Prot;Acc:Q8L7C9]	-1.39647	6.16675	-5.97611	0.000281036	0.00766293	0.420873
253276_at	AT4G34050	S-adenosyl-L-methionine-dependent methyltransferases superfamily protein [Source:TAIR;Acc:AT4G34050]	-1.3947	10.0445	-11.2654	2.45761e-06	0.000280865	5.42615
265656_at	AT2G13820	Bifunctional inhibitor/lipid-transfer protein/seed storage 2S albumin superfamily protein [Source:TAIR;Acc:AT2G13820]	-1.39398	6.4963	-11.8932	1.60083e-06	0.000219086	5.86663
249800_at	AT5G23660	Bidirectional sugar transporter SWEET12 [Source:UniProtKB/Swiss-Prot;Acc:O82587]	-1.39247	6.46302	-6.49785	0.000156312	0.00520359	1.04747
257701_at	AT3G12710	DNA glycosylase superfamily protein [Source:UniProtKB/TrEMBL;Acc:Q9LTW3]	-1.39062	5.88784	-8.49935	2.17331e-05	0.0012355	3.14638
249231_at	AT5G42030	ABL interactor-like protein 4 [Source:TAIR;Acc:AT5G42030]	-1.38964	5.50064	-8.696	1.82729e-05	0.00110193	3.32969
249480_s_at	AT5G39000	Putative receptor-like protein kinase At5g39000 [Source:UniProtKB/Swiss-Prot;Acc:Q9FID8]	-1.37912	6.63472	-4.58817	0.00159607	0.0251503	-1.4311
248140_at	AT5G54980	CASP-like protein [Source:UniProtKB/TrEMBL;Acc:A0A178UBQ1]	-1.37619	8.70872	-10.7191	3.63228e-06	0.000361127	5.02209
266000_at	AT2G24180	Cytochrome P450 71B6 [Source:UniProtKB/Swiss-Prot;Acc:O65787]	-1.37518	6.27278	-5.31361	0.00062266	0.0134421	-0.428631
246594_at	AT5G14800	Pyrroline-5-carboxylate reductase [Source:UniProtKB/Swiss-Prot;Acc:P54904]	-1.37397	9.01621	-9.19477	1.19374e-05	0.000804453	3.77853
248366_at	AT5G52510	Scarecrow-like protein 8 [Source:UniProtKB/Swiss-Prot;Acc:Q9FYR7]	-1.36981	8.75936	-11.8719	1.62373e-06	0.000219511	5.85208
265345_at	AT2G22680	E3 ubiquitin-protein ligase WAVH1 [Source:UniProtKB/Swiss-Prot;Acc:Q9ZQ46]	-1.36763	7.23791	-9.00008	1.40627e-05	0.000917011	3.60601
257515_at	AT1G13290	Zinc finger protein WIP6 [Source:UniProtKB/Swiss-Prot;Acc:Q9FX68]	-1.36738	6.82619	-8.75839	1.73064e-05	0.00105995	3.38708
246230_at	AT4G36710	HAM4 [Source:UniProtKB/TrEMBL;Acc:A0A178UVI6]	-1.36644	6.11025	-6.95769	9.57446e-05	0.00364734	1.57056
266139_at	AT2G28085	Auxin-responsive family protein [Source:UniProtKB/TrEMBL;Acc:Q8S8L5]	-1.3632	5.82337	-4.62119	0.00152658	0.0245082	-1.3838
262749_at	AT1G28580	GDSL esterase/lipase At1g28580 [Source:UniProtKB/Swiss-Prot;Acc:Q9FXJ2]	-1.36244	6.93103	-13.0751	7.52811e-07	0.000130072	6.63353
263182_at	AT1G05575	Transmembrane protein [Source:UniProtKB/TrEMBL;Acc:Q8LC91]	-1.36133	6.17179	-4.78224	0.00123155	0.021453	-1.15546
266319_s_at	AT2G46720	3-ketoacyl-CoA synthase 13 [Source:UniProtKB/Swiss-Prot;Acc:Q9ZUZ0]	-1.35876	6.63764	-9.56341	8.82218e-06	0.000647707	4.09623
267612_at	AT2G26690	Protein NRT1/ PTR FAMILY 6.2 [Source:UniProtKB/Swiss-Prot;Acc:Q9SZY4]	-1.35734	6.39736	-13.1691	7.10874e-07	0.000129135	6.69131
252115_at	AT3G51600	Non-specific lipid-transfer protein 5 [Source:UniProtKB/Swiss-Prot;Acc:Q9XFS7]	-1.35537	8.16937	-6.77924	0.000115474	0.00414938	1.3707
246346_at	AT3G56810	Uncharacterized protein T8M16_140 [Source:UniProtKB/TrEMBL;Acc:Q9LES7]	-1.35305	6.07394	-7.31606	6.64144e-05	0.00278878	1.96038
255726_at	AT1G25530	Lysine histidine transporter-like 6 [Source:UniProtKB/Swiss-Prot;Acc:Q9C6M2]	-1.35268	7.63966	-10.2209	5.26852e-06	0.000463525	4.63535
261075_at	AT1G07280	At1g07280/F22G5_32 [Source:UniProtKB/TrEMBL;Acc:Q8VZC8]	-1.35075	6.10206	-5.2233	0.00069721	0.0145554	-0.549278
245253_at	AT4G15440	Probable inactive linolenate hydroperoxide lyase [Source:UniProtKB/Swiss-Prot;Acc:B3LF83]	-1.35059	6.07783	-5.56408	0.00045774	0.0107963	-0.100175
254562_at	AT4G19230	Cytochrome P450, family 707, subfamily A, polypeptide 1 [Source:UniProtKB/TrEMBL;Acc:A8MRX5]	-1.34811	7.88239	-4.92016	0.00102774	0.0191171	-0.962874
255842_at	AT2G33530	Serine carboxypeptidase-like 46 [Source:UniProtKB/Swiss-Prot;Acc:Q8VY01]	-1.34592	7.11117	-9.99529	6.26728e-06	0.000514637	4.45418
255698_at	AT4G00150	Scarecrow-like protein 6 [Source:UniProtKB/Swiss-Prot;Acc:O81316]	-1.34391	6.17958	-7.90969	3.73012e-05	0.00182562	2.57388
263382_at	AT2G40230	HXXXD-type acyl-transferase family protein [Source:UniProtKB/TrEMBL;Acc:Q9XEF2]	-1.34323	6.47157	-8.25841	2.69993e-05	0.0014459	2.91669
260556_at	AT2G43620	Endochitinase At2g43620 [Source:UniProtKB/Swiss-Prot;Acc:O22841]	-1.34045	5.40321	-5.07239	0.000844393	0.0167252	-0.75351
248921_at	AT5G45950	GDSL esterase/lipase At5g45950 [Source:UniProtKB/Swiss-Prot;Acc:Q9FJ41]	-1.33855	5.29243	-8.18925	2.87613e-05	0.00151826	2.84969
251082_at	AT5G01530	Chlorophyll a-b binding protein CP29.1, chloroplastic [Source:UniProtKB/Swiss-Prot;Acc:Q07473]	-1.33452	9.55038	-7.42147	5.97944e-05	0.00257918	2.07218
256455_at	AT1G75190	AT1G75190 protein [Source:UniProtKB/TrEMBL;Acc:Q9FRL0]	-1.3323	7.17935	-8.76398	1.72227e-05	0.00105774	3.3922
246302_at	AT3G51860	Vacuolar cation/proton exchanger [Source:UniProtKB/TrEMBL;Acc:A0A1I9LSS9]	-1.32784	8.39222	-6.81346	0.000111367	0.00406443	1.40933
256022_at	AT1G58360	NAT2 [Source:UniProtKB/TrEMBL;Acc:A0A178WEG7]	-1.32729	7.74106	-8.41223	2.34931e-05	0.00131532	3.06399
250252_at	AT5G13750	ZIFL1 [Source:UniProtKB/TrEMBL;Acc:A0A178UFA6]	-1.32724	5.69559	-6.31	0.000192331	0.00600153	0.826016
261191_at	AT1G32900	Granule-bound starch synthase 1, chloroplastic/amyloplastic [Source:UniProtKB/Swiss-Prot;Acc:Q9MAQ0]	-1.32577	8.14101	-5.1199	0.000794704	0.0159163	-0.688856
261266_at	AT1G26770	Expansin [Source:UniProtKB/TrEMBL;Acc:F4HPC1]	-1.32565	6.9206	-7.70373	4.53882e-05	0.00209646	2.36541
261785_at	AT1G08230	GABA transporter 1 [Source:UniProtKB/Swiss-Prot;Acc:F4HW02]	-1.32494	5.00365	-7.66485	4.71225e-05	0.00214528	2.32555
261931_at	AT1G22430	Alcohol dehydrogenase-like 1 [Source:UniProtKB/Swiss-Prot;Acc:Q9SK86]	-1.32471	5.52799	-6.21872	0.000213049	0.00647944	0.716737
247946_at	AT5G57180	CIA2 [Source:UniProtKB/TrEMBL;Acc:A0A178UDY1]	-1.32186	6.43601	-11.2162	2.54389e-06	0.000287759	5.39056
264474_s_at	AT5G38420	Ribulose bisphosphate carboxylase small chain 2B, chloroplastic [Source:UniProtKB/Swiss-Prot;Acc:P10797]	-1.31756	11.8073	-9.97901	6.34709e-06	0.000515669	4.44096
248276_at	AT5G53550	YSL3 [Source:UniProtKB/TrEMBL;Acc:A0A178U7D6]	-1.31678	6.34633	-9.94432	6.52103e-06	0.000523832	4.41271
264886_at	AT1G61120	(E,E)-geranyllinalool synthase [Source:UniProtKB/Swiss-Prot;Acc:Q93YV0]	-1.31609	5.44902	-4.17135	0.00283792	0.0371426	-2.04107
247768_at	AT5G58900	Homeodomain-like transcriptional regulator [Source:UniProtKB/TrEMBL;Acc:Q9FIL9]	-1.31082	5.17839	-10.1098	5.73626e-06	0.000483569	4.54663
258369_at	AT3G14310	Pectinesterase/pectinesterase inhibitor 3 [Source:UniProtKB/Swiss-Prot;Acc:O49006]	-1.30979	8.54846	-5.83591	0.000330948	0.00858419	0.246234
264545_at	AT1G55670	Photosystem I reaction center subunit V, chloroplastic [Source:UniProtKB/Swiss-Prot;Acc:Q9S7N7]	-1.30979	9.96579	-5.91982	0.000300011	0.0080139	0.351076
262609_at	AT1G13930	At1g13930/F16A14.27 [Source:UniProtKB/TrEMBL;Acc:Q9XI93]	-1.30431	8.45994	-5.38993	0.000566414	0.0125329	-0.327595
257892_at	AT3G17020	AT3g17020/K14A17_14 [Source:UniProtKB/TrEMBL;Acc:Q9LSP5]	-1.30346	8.60929	-4.88342	0.00107818	0.0197393	-1.01389
265400_at	AT2G10940	At2g10940/F15K19.1 [Source:UniProtKB/TrEMBL;Acc:Q9SKI0]	-1.29892	6.9378	-6.5138	0.000153614	0.00516027	1.06606
254102_at	AT4G25050	Acyl carrier protein 4 [Source:UniProtKB/TrEMBL;Acc:F4JRT7]	-1.29808	8.98356	-4.60303	0.00156438	0.0248808	-1.40979
253421_at	AT4G32340	Tetratricopeptide repeat (TPR)-like superfamily protein [Source:UniProtKB/TrEMBL;Acc:O49358]	-1.29578	5.88521	-8.78568	1.69016e-05	0.00104332	3.41206
253382_at	AT4G33040	Glutaredoxin-C6 [Source:UniProtKB/Swiss-Prot;Acc:Q8L9S3]	-1.29455	6.23749	-12.0806	1.41405e-06	0.000203578	5.9935
257858_at	AT3G12920	Probable BOI-related E3 ubiquitin-protein ligase 3 [Source:UniProtKB/Swiss-Prot;Acc:Q9LDD1]	-1.29367	7.62068	-9.75906	7.54412e-06	0.000584827	4.26024
264277_at	AT1G60390	Polygalacturonase 1 beta-like protein 2 [Source:UniProtKB/Swiss-Prot;Acc:O80760]	-1.29012	7.22292	-6.09865	0.00024412	0.00696213	0.571312
264071_at	AT2G27920	Serine carboxypeptidase-like 51 [Source:UniProtKB/Swiss-Prot;Acc:Q67Y83]	-1.28657	5.72463	-7.98182	3.48569e-05	0.00174657	2.64582
264204_at	AT1G22710	Sucrose transport protein SUC2 [Source:UniProtKB/Swiss-Prot;Acc:Q39231]	-1.2864	5.67274	-5.83589	0.000330958	0.00858419	0.246201
262694_at	AT1G62790	At1g62790 [Source:UniProtKB/TrEMBL;Acc:Q6NLF7]	-1.28544	6.74162	-5.64963	0.000412883	0.0100815	0.00996352
254197_at	AT4G24040	Trehalase [Source:UniProtKB/Swiss-Prot;Acc:Q9SU50]	-1.28456	6.18121	-7.34809	6.4321e-05	0.00271266	1.99449
255457_at	AT4G02770	Photosystem I reaction center subunit II-1, chloroplastic [Source:UniProtKB/Swiss-Prot;Acc:Q9S7H1]	-1.28055	8.10282	-6.16435	0.000226545	0.00670732	0.651129
248371_at	AT5G51810	Gibberellin 20 oxidase 2 [Source:UniProtKB/Swiss-Prot;Acc:Q39111]	-1.27957	6.10613	-5.98416	0.000278431	0.00765212	0.43082
253746_at	AT4G29100	Transcription factor bHLH68 [Source:UniProtKB/Swiss-Prot;Acc:Q8S3D1]	-1.27677	6.69834	-9.20144	1.18713e-05	0.000804453	3.78438
261410_at	AT1G07610	Metallothionein-like protein 1C [Source:UniProtKB/Swiss-Prot;Acc:Q38804]	-1.27658	6.3638	-5.04582	0.000873644	0.0170958	-0.789808
265420_s_at	AT2G21030	CONTAINS InterPro DOMAIN/s: Disease resistance/zinc finger/chromosome condensation-like region (InterPro:IPR013591); BEST Arabidopsis thaliana protein match is: DZC (Disease resistance/zinc finger/chromosome condensation-like region) domain containi /.../tein (TAIR:AT1G31880.1); Has 250 Blast hits to 250 proteins in 17 species: Archae - 0; Bacteria - 0; Metazoa - 0; Fungi - 0; Plants - 250; Virus…	-1.2683	6.20815	-6.03715	0.000261936	0.00735112	0.496061
256965_at	AT3G13450	2-oxoisovalerate dehydrogenase subunit beta 2, mitochondrial [Source:UniProtKB/Swiss-Prot;Acc:Q9LDY2]	-1.26674	7.62612	-8.661	1.88413e-05	0.00112293	3.29733
256725_at	AT2G34070	Protein trichome birefringence-like 37 [Source:UniProtKB/Swiss-Prot;Acc:O22960]	-1.2664	6.69503	-9.53049	9.06e-06	0.000660754	4.06833
250483_at	AT5G10300	Alpha-hydroxynitrile lyase [Source:UniProtKB/Swiss-Prot;Acc:Q9LFT6]	-1.26167	6.93227	-6.12922	0.000235764	0.00681501	0.608519
245965_at	AT5G19730	Probable pectinesterase 53 [Source:UniProtKB/Swiss-Prot;Acc:Q8VYZ3]	-1.25894	5.84324	-6.26144	0.000203062	0.00625289	0.768024
255622_at	AT4G01070	UDP-glycosyltransferase 72B1 [Source:UniProtKB/Swiss-Prot;Acc:Q9M156]	-1.25464	5.89482	-7.62331	4.90571e-05	0.00221066	2.28276
260704_at	AT1G32470	Glycine cleavage system H protein 3, mitochondrial [Source:UniProtKB/Swiss-Prot;Acc:Q9LQL0]	-1.24499	8.34859	-5.64088	0.000417243	0.0101433	-0.00125472
252391_at	AT3G47860	CHL [Source:UniProtKB/TrEMBL;Acc:A0A178VKZ0]	-1.24392	7.23383	-8.74179	1.75579e-05	0.00107239	3.37184
262176_at	AT1G74960	3-oxoacyl-[acyl-carrier-protein] synthase II, chloroplastic [Source:UniProtKB/Swiss-Prot;Acc:Q9C9P4]	-1.24261	10.0837	-7.41691	6.00647e-05	0.00258081	2.06738
267453_at	AT2G33880	WOX9A [Source:UniProtKB/TrEMBL;Acc:A0A178VQA8]	-1.24214	6.33812	-10.9588	3.05379e-06	0.000325432	5.20181
255794_at	AT2G33480	NAC domain-containing protein 41 [Source:UniProtKB/Swiss-Prot;Acc:O22798]	-1.23937	5.20602	-4.5958	0.00157972	0.0250529	-1.42016
264991_s_at	AT1G67400	ELMO/CED-12 family protein [Source:UniProtKB/TrEMBL;Acc:F4HRW0]	-1.23722	6.72317	-6.37506	0.000178917	0.00569015	0.90323
265033_at	AT1G61520	Chlorophyll a-b binding protein, chloroplastic [Source:UniProtKB/TrEMBL;Acc:A0A178W5Y6]	-1.23717	9.93542	-6.35597	0.000182743	0.00576877	0.880631
256150_at	AT1G55120	Beta-fructofuranosidase, insoluble isoenzyme CWINV3 [Source:UniProtKB/Swiss-Prot;Acc:Q67XZ3]	-1.23614	5.97601	-11.0286	2.90493e-06	0.000312647	5.25349
266805_at	AT2G30010	TRICHOME BIREFRINGENCE-LIKE 45 [Source:TAIR;Acc:AT2G30010]	-1.23385	8.32969	-9.42614	9.8622e-06	0.000712231	3.97928
251642_at	AT3G57520	Probable galactinol--sucrose galactosyltransferase 2 [Source:UniProtKB/Swiss-Prot;Acc:Q94A08]	-1.23132	9.81139	-9.28284	1.10953e-05	0.000782095	3.85548
266172_at	AT2G39010	Probable aquaporin PIP2-6 [Source:UniProtKB/Swiss-Prot;Acc:Q9ZV07]	-1.22874	7.27515	-9.20114	1.18742e-05	0.000804453	3.78412
253009_at	AT4G37930	Serine hydroxymethyltransferase 1, mitochondrial [Source:UniProtKB/Swiss-Prot;Acc:Q9SZJ5]	-1.22749	10.0294	-8.64543	1.91003e-05	0.00113228	3.2829
256516_at	AT1G66150	Receptor protein kinase TMK1 [Source:UniProtKB/Swiss-Prot;Acc:P43298]	-1.22747	8.81964	-9.17074	1.21794e-05	0.000818272	3.75742
256255_at	AT3G11280	Duplicated homeodomain-like superfamily protein [Source:UniProtKB/TrEMBL;Acc:Q9C773]	-1.22648	5.92471	-10.6352	3.86307e-06	0.000377305	4.95816
245329_at	AT4G14365	Putative E3 ubiquitin-protein ligase XBAT34 [Source:UniProtKB/Swiss-Prot;Acc:Q9FPH0]	-1.22617	7.43399	-3.91456	0.00409694	0.0474573	-2.42846
249917_at	AT5G22460	Alpha/beta-Hydrolases superfamily protein [Source:UniProtKB/TrEMBL;Acc:Q9FMQ5]	-1.22473	5.59341	-8.52771	2.1192e-05	0.00121966	3.17305
253387_at	AT4G33010	Glycine cleavage system P protein [Source:UniProtKB/TrEMBL;Acc:A0A178UTF1]	-1.22371	9.25123	-10.0829	5.85649e-06	0.000490132	4.52498
251664_at	AT3G56940	Magnesium-protoporphyrin IX monomethyl ester [oxidative] cyclase, chloroplastic [Source:UniProtKB/Swiss-Prot;Acc:Q9M591]	-1.22089	9.01489	-8.06961	3.21181e-05	0.00163324	2.73264
261346_at	AT1G79720	At1g79720/F19K16_30 [Source:UniProtKB/TrEMBL;Acc:Q8RX60]	-1.21734	6.14522	-8.43848	2.29468e-05	0.00129125	3.08889
260410_at	AT1G69870	Protein NRT1/ PTR FAMILY 2.13 [Source:UniProtKB/Swiss-Prot;Acc:Q8RX77]	-1.21347	5.53191	-10.3356	4.82965e-06	0.000441979	4.72597
253788_at	AT4G28680	L-tyrosine decarboxylase [Source:TAIR;Acc:AT4G28680]	-1.21206	5.91546	-7.49924	5.53768e-05	0.0024264	2.15386
253372_at	AT4G33220	Probable pectinesterase/pectinesterase inhibitor 44 [Source:UniProtKB/Swiss-Prot;Acc:Q9SMY7]	-1.2115	6.14366	-8.16813	2.93246e-05	0.00153338	2.82914
259752_at	AT1G71040	Multicopper oxidase LPR2 [Source:UniProtKB/Swiss-Prot;Acc:Q949X9]	-1.21107	5.21492	-6.91098	0.000100523	0.00380973	1.51862
258599_at	AT3G04520	Probable low-specificity L-threonine aldolase 2 [Source:UniProtKB/Swiss-Prot;Acc:Q9FPH3]	-1.20997	8.9186	-8.54924	2.07912e-05	0.00120356	3.19324
263913_at	AT2G36570	Leucine-rich repeat receptor-like protein kinase PXC1 [Source:UniProtKB/Swiss-Prot;Acc:Q9SJQ1]	-1.2077	7.20155	-10.2002	5.35214e-06	0.000465343	4.61893
249920_at	AT5G19260	Protein FANTASTIC FOUR 3 [Source:UniProtKB/Swiss-Prot;Acc:Q6NMR8]	-1.20697	5.72692	-6.65027	0.000132514	0.00464548	1.2238
258179_at	AT3G21690	Protein DETOXIFICATION 40 [Source:UniProtKB/Swiss-Prot;Acc:Q9LVD9]	-1.20416	7.14911	-7.48273	5.62838e-05	0.00245161	2.13658
254996_at	AT4G10390	Probable receptor-like protein kinase At4g10390 [Source:UniProtKB/Swiss-Prot;Acc:Q9SV83]	-1.20401	7.37051	-6.43968	0.000166603	0.00542506	0.979383
250689_at	AT5G06610	Gb [Source:UniProtKB/TrEMBL;Acc:Q9FG09]	-1.20308	5.70273	-9.21158	1.17714e-05	0.000804453	3.79327
261037_at	AT1G17420	Lipoxygenase 3, chloroplastic [Source:UniProtKB/Swiss-Prot;Acc:Q9LNR3]	-1.20003	8.9528	-4.8066	0.00119258	0.0211019	-1.12124
262073_at	AT1G59640	Transcription factor BPE [Source:UniProtKB/Swiss-Prot;Acc:Q0JXE7]	-1.19889	6.80524	-10.7786	3.47806e-06	0.000352199	5.06708
261230_at	AT1G20010	Tubulin beta-5 chain [Source:UniProtKB/Swiss-Prot;Acc:P29513]	-1.19843	8.25715	-4.52597	0.00173637	0.0265497	-1.52057
259721_at	AT1G60890	Phosphatidylinositol 4-phosphate 5-kinase [Source:UniProtKB/TrEMBL;Acc:F4HRM3]	-1.1983	7.82081	-7.81181	4.0926e-05	0.00195134	2.47538
260221_at	AT1G74670	Gibberellin-regulated protein 6 [Source:UniProtKB/Swiss-Prot;Acc:Q6NMQ7]	-1.19763	4.49212	-4.50611	0.00178394	0.0271087	-1.54925
249626_at	AT5G37540	AT5g37540/mpa22_p_70 [Source:UniProtKB/TrEMBL;Acc:Q9FGI3]	-1.19462	9.62677	-4.17462	0.00282486	0.0370154	-2.0362
265939_at	AT2G19650	Cysteine/Histidine-rich C1 domain family protein [Source:UniProtKB/TrEMBL;Acc:Q9ZUM8]	-1.19451	5.01004	-9.67679	8.05463e-06	0.000612025	4.19166
253049_at	AT4G37300	AT4g37300/C7A10_60 [Source:UniProtKB/TrEMBL;Acc:O23157]	-1.19418	5.74751	-10.3261	4.86415e-06	0.000441979	4.71856
250967_at	AT5G02790	Glutathione S-transferase L3 [Source:UniProtKB/Swiss-Prot;Acc:Q9LZ06]	-1.19103	8.50945	-9.23023	1.15901e-05	0.000800511	3.8096
260453_s_at	AT2G09970	DUF1677 family protein (DUF1677) [Source:UniProtKB/TrEMBL;Acc:Q9SK23]	-1.18887	6.14867	-4.03606	0.00343953	0.0425546	-2.24412
260077_at	AT1G73620	Pathogenesis-related thaumatin superfamily protein [Source:UniProtKB/TrEMBL;Acc:Q9C9U9]	-1.18803	5.48375	-8.45916	2.25262e-05	0.00127081	3.10847
259366_at	AT1G13280	Allene oxide cyclase 4, chloroplastic [Source:UniProtKB/Swiss-Prot;Acc:Q93ZC5]	-1.18692	7.05235	-8.27817	2.65179e-05	0.00143397	2.93575
259588_at	AT1G27930	Probable methyltransferase At1g27930 [Source:UniProtKB/Swiss-Prot;Acc:Q9C7F9]	-1.18618	8.35776	-7.05716	8.63815e-05	0.00338368	1.68029
258797_at	AT3G04730	Auxin-responsive protein IAA16 [Source:UniProtKB/Swiss-Prot;Acc:O24407]	-1.18509	5.74897	-8.04788	3.27731e-05	0.00165893	2.71123
254398_at	AT4G21280	Oxygen-evolving enhancer protein 3-1, chloroplastic [Source:UniProtKB/Swiss-Prot;Acc:Q9XFT3]	-1.1839	9.39963	-6.54531	0.000148433	0.00505689	1.10269
259840_at	AT1G52230	Photosystem I reaction center subunit VI-2, chloroplastic [Source:UniProtKB/Swiss-Prot;Acc:Q9SUI6]	-1.1792	7.8636	-5.18019	0.000736178	0.0150709	-0.607284
259507_at	AT1G43910	AAA-ATPase At1g43910 [Source:UniProtKB/Swiss-Prot;Acc:Q9LP11]	-1.17653	6.99294	-4.63605	0.00149639	0.0242518	-1.36258
250376_at	AT5G11550	ARM repeat superfamily protein [Source:UniProtKB/TrEMBL;Acc:Q9LYD7]	-1.17397	6.27042	-6.19702	0.000218325	0.00657676	0.690605
247086_at	AT5G66320	GATA transcription factor 5 [Source:UniProtKB/Swiss-Prot;Acc:Q9FH57]	-1.17174	8.7673	-7.17026	7.69439e-05	0.00310871	1.80361
250268_s_at	AT5G12960	Proline-tRNA ligase (DUF1680) [Source:UniProtKB/TrEMBL;Acc:Q84W43]	-1.16696	6.64289	-8.60308	1.98252e-05	0.00115975	3.24354
249810_at	AT5G23920	At5g23920 [Source:UniProtKB/TrEMBL;Acc:Q9FF88]	-1.16396	7.39126	-5.47309	0.000511364	0.0116162	-0.218454
258633_at	AT3G07990	Carboxypeptidase [Source:UniProtKB/TrEMBL;Acc:A0A178VCK8]	-1.16384	5.41567	-11.0713	2.81803e-06	0.000305215	5.28489
257186_at	AT3G13130	Transmembrane protein [Source:UniProtKB/TrEMBL;Acc:Q9LK60]	-1.16279	5.22701	-9.09959	1.29283e-05	0.000850546	3.6946
259980_at	AT1G76520	Protein PIN-LIKES 3 [Source:UniProtKB/Swiss-Prot;Acc:Q9C9K5]	-1.16077	5.39892	-6.61039	0.00013833	0.00476971	1.17794
261758_at	AT1G08250	Arogenate dehydratase [Source:UniProtKB/TrEMBL;Acc:A0A178W954]	-1.1592	8.05895	-8.15057	2.98022e-05	0.00155391	2.81201
253011_at	AT4G37890	Probable E3 ubiquitin-protein ligase EDA40 [Source:UniProtKB/Swiss-Prot;Acc:F4JSV3]	-1.15913	7.08865	-9.9599	6.44225e-06	0.000519386	4.42541
252829_at	AT4G40060	HB16 [Source:UniProtKB/TrEMBL;Acc:A0A178V0P3]	-1.15873	6.99483	-10.0825	5.85833e-06	0.000490132	4.52465
246002_at	AT5G20740	Plant invertase/pectin methylesterase inhibitor superfamily protein [Source:TAIR;Acc:AT5G20740]	-1.1543	7.67428	-5.72184	0.000378748	0.00941392	0.10213
249847_at	AT5G23210	Serine carboxypeptidase-like 34 [Source:UniProtKB/Swiss-Prot;Acc:Q0WPR4]	-1.1507	5.20628	-8.27902	2.64976e-05	0.00143397	2.93656
246962_s_at	AT5G24800	Basic leucine zipper 9 [Source:UniProtKB/Swiss-Prot;Acc:Q9FUD3]	-1.14821	5.26863	-9.19815	1.19039e-05	0.000804453	3.7815
260014_at	AT1G68010	hydroxypyruvate reductase [Source:TAIR;Acc:AT1G68010]	-1.14755	8.36816	-4.33609	0.00225366	0.0317042	-1.79711
247627_at	AT5G60360	Aleurain-like protease [Source:UniProtKB/TrEMBL;Acc:A8MQZ1]	-1.14571	9.00667	-6.33894	0.000186231	0.00585663	0.860438
245029_at	AT2G26580	Axial regulator YABBY 5 [Source:UniProtKB/Swiss-Prot;Acc:Q8GW46]	-1.14269	4.63177	-7.39838	6.11793e-05	0.00261855	2.04781
247251_at	AT5G64740	Cellulose synthase A catalytic subunit 6 [UDP-forming] [Source:UniProtKB/Swiss-Prot;Acc:Q94JQ6]	-1.13641	8.69312	-7.44282	5.85442e-05	0.00253512	2.09467
252712_at	AT3G43800	Glutathione S-transferase U27 [Source:UniProtKB/Swiss-Prot;Acc:Q9LZG7]	-1.13513	6.96267	-6.38597	0.000176768	0.00563197	0.916133
261285_at	AT1G35720	Annexin [Source:UniProtKB/TrEMBL;Acc:A0A178WGZ8]	-1.13373	5.17725	-5.6232	0.000426207	0.0103047	-0.0239555
261653_at	AT1G01900	SBTI1.1 [Source:UniProtKB/TrEMBL;Acc:A0A178W900]	-1.1304	5.39905	-4.55034	0.00167988	0.0260584	-1.48545
245034_at	AT2G26390	Serpin-Z3 [Source:UniProtKB/Swiss-Prot;Acc:O48706]	-1.12864	6.93904	-7.45127	5.8057e-05	0.00252388	2.10357
252677_at	AT3G44320	Nitrilase 3 [Source:UniProtKB/Swiss-Prot;Acc:P46010]	-1.12643	5.22678	-7.59843	5.02576e-05	0.0022416	2.25705
257516_at	AT1G69040	ACT domain repeat 4 [Source:UniProtKB/TrEMBL;Acc:F4I0I7]	-1.12589	9.33285	-9.27227	1.11928e-05	0.000782824	3.84628
254041_at	AT4G25830	CASP-like protein [Source:UniProtKB/TrEMBL;Acc:A0A178UTE2]	-1.12584	5.01059	-8.69492	1.82902e-05	0.00110193	3.32869
256210_at	AT1G50950	Thioredoxin protein with domain of unknown function (DUF1692) [Source:TAIR;Acc:AT1G50950]	-1.12557	7.41001	-10.2879	5.00704e-06	0.000447358	4.6884
249494_at	AT5G39050	Phenolic glucoside malonyltransferase 1 [Source:UniProtKB/Swiss-Prot;Acc:Q940Z5]	-1.12408	5.01582	-7.30163	6.73821e-05	0.00281717	1.94498
261016_at	AT1G26560	Beta-glucosidase 40 [Source:UniProtKB/Swiss-Prot;Acc:Q9FZE0]	-1.12289	5.49921	-4.29128	0.00239856	0.033133	-1.86311
245701_at	AT5G04140	glutamate synthase 1 [Source:TAIR;Acc:AT5G04140]	-1.12138	5.69844	-8.1761	2.91106e-05	0.00152579	2.8369
250141_at	AT5G14640	Shaggy-related protein kinase epsilon [Source:UniProtKB/Swiss-Prot;Acc:Q8VZD5]	-1.12135	9.73043	-6.62466	0.000136218	0.00473061	1.19437
255674_at	AT4G00430	TMP-C [Source:UniProtKB/TrEMBL;Acc:A0A178USZ7]	-1.11981	12.7533	-6.2174	0.000213366	0.0064802	0.715149
253083_at	AT4G36250	Aldehyde dehydrogenase [Source:UniProtKB/TrEMBL;Acc:A4FVT2]	-1.11704	7.6093	-6.14248	0.000232236	0.00677334	0.624624
266865_at	AT2G29980	FAD3 [Source:UniProtKB/TrEMBL;Acc:A0A178VX43]	-1.11605	9.17496	-4.86315	0.00110717	0.0200899	-1.04214
247399_at	AT5G62960	At5g62960 [Source:UniProtKB/TrEMBL;Acc:Q6NPD1]	-1.11566	8.00024	-4.91444	0.00103542	0.0191853	-0.970801
260900_s_at	AT5G34780	Putative 2-dehydropantoate 2-reductase [Source:UniProtKB/Swiss-Prot;Acc:F4KIN4]	-1.1131	7.02992	-7.92808	3.66602e-05	0.00181816	2.59228
251050_at	AT5G02440	60S ribosomal protein L36 [Source:UniProtKB/TrEMBL;Acc:Q9LZ58]	-1.11193	5.39082	-7.70716	4.52385e-05	0.00209391	2.36892
259118_at	AT3G01310	Phosphoglycerate mutase-like family protein [Source:UniProtKB/TrEMBL;Acc:F4J8C7]	-1.11015	8.06849	-8.40093	2.37327e-05	0.00132539	3.05325
247153_at	AT5G65700	Leucine-rich repeat receptor-like serine/threonine-protein kinase BAM1 [Source:UniProtKB/Swiss-Prot;Acc:O49545]	-1.1038	10.1568	-7.38207	6.21797e-05	0.00265006	2.03054
250669_at	AT5G06870	PGIP2 [Source:UniProtKB/TrEMBL;Acc:A0A178UDM1]	-1.10337	5.02731	-4.89308	0.00106466	0.0195402	-1.00046
252430_at	AT3G47470	Chlorophyll a-b binding protein, chloroplastic [Source:UniProtKB/TrEMBL;Acc:A0A178VEE6]	-1.09721	9.59884	-5.51925	0.000483353	0.0110979	-0.158309
248886_at	AT5G46110	Glucose-6-phosphate/phosphate translocator-like protein [Source:UniProtKB/TrEMBL;Acc:A0A219I0W9]	-1.09472	9.27465	-4.82368	0.00116605	0.0207651	-1.0973
256818_at	AT3G21420	2-oxoglutarate (2OG) and Fe(II)-dependent oxygenase superfamily protein [Source:UniProtKB/TrEMBL;Acc:Q9LIF4]	-1.09157	6.27404	-9.19862	1.18992e-05	0.000804453	3.78191
263083_at	AT2G27190	Fe(3+)-Zn(2+) purple acid phosphatase 12 [Source:UniProtKB/Swiss-Prot;Acc:Q38924]	-1.08947	8.34892	-8.304	2.59031e-05	0.00141239	2.9606
260166_at	AT1G79840	HD-ZIP IV family of homeobox-leucine zipper protein with lipid-binding START domain-containing protein [Source:UniProtKB/TrEMBL;Acc:F4HQC0]	-1.0888	5.39662	-10.0273	6.11374e-06	0.00050668	4.48009
259788_at	AT1G29670	GDSL-like Lipase/Acylhydrolase superfamily protein [Source:TAIR;Acc:AT1G29670]	-1.08324	9.22738	-10.8257	3.3611e-06	0.0003466	5.10253
256418_at	AT3G06160	AP2/B3-like transcriptional factor family protein [Source:UniProtKB/TrEMBL;Acc:F4J9Q0]	-1.08227	4.9898	-5.9052	0.000305165	0.00811249	0.332879
261379_at	AT1G18720	At1g18720/F6A14_17 [Source:UniProtKB/TrEMBL;Acc:Q9M9U3]	-1.0788	8.93634	-5.89575	0.000308548	0.00816327	0.321101
250509_at	AT5G09970	Cytochrome P450 78A7 [Source:UniProtKB/Swiss-Prot;Acc:Q9FIB0]	-1.07778	5.32811	-6.88869	0.000102895	0.00384055	1.49374
258160_at	AT3G17820	Glutamine synthetase [Source:UniProtKB/TrEMBL;Acc:A0A178VNQ6]	-1.07646	9.98678	-3.89106	0.00423895	0.0484897	-2.46433
265951_at	AT2G18500	Transcription repressor OFP7 [Source:UniProtKB/Swiss-Prot;Acc:Q9ZU65]	-1.07504	6.95196	-5.9915	0.00027608	0.00762263	0.43988
245195_at	AT1G67740	Putative uncharacterized protein [Source:UniProtKB/TrEMBL;Acc:Q549N8]	-1.07208	9.07764	-8.31863	2.55618e-05	0.0014028	2.97464
265188_at	AT1G23800	Aldehyde dehydrogenase family 2 member B7, mitochondrial [Source:UniProtKB/Swiss-Prot;Acc:Q8S528]	-1.07207	5.49939	-6.19255	0.000219432	0.00660111	0.685207
258742_at	AT3G05800	Transcription factor bHLH150 [Source:UniProtKB/Swiss-Prot;Acc:Q9M9L6]	-1.07205	5.66373	-4.62724	0.00151421	0.0243802	-1.37516
260941_at	AT1G44970	Peroxidase 9 [Source:UniProtKB/Swiss-Prot;Acc:Q96512]	-1.072	5.08882	-5.18802	0.000728927	0.0149639	-0.596728
264697_at	AT1G70210	Cyclin-D1-1 [Source:UniProtKB/Swiss-Prot;Acc:P42751]	-1.07037	6.05234	-7.5879	5.07754e-05	0.00224699	2.24615
260034_at	AT1G68810	Transcription factor bHLH30 [Source:UniProtKB/Swiss-Prot;Acc:Q9S7Y1]	-1.06848	5.60164	-5.4735	0.000511109	0.0116162	-0.217922
265460_at	AT2G46600	Calcium-binding protein KIC [Source:UniProtKB/Swiss-Prot;Acc:Q9ZPX9]	-1.06839	9.93445	-6.7804	0.000115331	0.00414938	1.37201
264624_at	AT1G08930	ERD6 [Source:UniProtKB/TrEMBL;Acc:A0A178W9Q9]	-1.06589	7.47747	-3.95619	0.00385771	0.0459095	-2.3651
260371_at	AT1G69690	TCP15 [Source:UniProtKB/TrEMBL;Acc:A0A178WLV7]	-1.0651	5.05145	-5.85431	0.000323876	0.00845778	0.26931
251584_at	AT3G58620	TTL4 [Source:UniProtKB/TrEMBL;Acc:A0A178VKQ3]	-1.06178	6.92845	-6.10822	0.00024147	0.00693475	0.582972
261084_at	AT1G07440	Tropinone reductase homolog At1g07440 [Source:UniProtKB/Swiss-Prot;Acc:P0DKI3]	-1.0551	5.9839	-5.24998	0.000674221	0.0142093	-0.513512
262549_at	AT1G31290	Protein argonaute 3 [Source:UniProtKB/Swiss-Prot;Acc:Q9SHF2]	-1.05389	6.05544	-5.77283	0.000356508	0.00906439	0.166765
246483_at	AT5G16000	Protein NSP-INTERACTING KINASE 1 [Source:UniProtKB/Swiss-Prot;Acc:Q9LFS4]	-1.05267	6.5488	-9.05688	1.34022e-05	0.000879115	3.65669
251248_at	AT3G62150	ABC transporter B family member 21 [Source:UniProtKB/Swiss-Prot;Acc:Q9M1Q9]	-1.05205	5.38287	-8.81619	1.64614e-05	0.00102635	3.43991
260637_at	AT1G62380	1-aminocyclopropane-1-carboxylate oxidase 2 [Source:UniProtKB/Swiss-Prot;Acc:Q41931]	-1.0517	7.48685	-5.94632	0.000290908	0.0078595	0.383991
248277_at	AT5G52860	ABC transporter G family member 8 [Source:UniProtKB/Swiss-Prot;Acc:Q9FLX5]	-1.05012	5.83934	-6.88341	0.000103466	0.00384889	1.48784
261196_at	AT1G12860	Transcription factor SCREAM2 [Source:UniProtKB/Swiss-Prot;Acc:Q9LPW3]	-1.04981	6.02592	-6.25159	0.000205317	0.0062961	0.756227
246756_at	AT5G27930	Probable protein phosphatase 2C 73 [Source:UniProtKB/Swiss-Prot;Acc:Q0WRB2]	-1.04934	7.48492	-8.65636	1.89181e-05	0.00112448	3.29303
245501_at	AT4G15620	CASP-like protein 1E2 [Source:UniProtKB/Swiss-Prot;Acc:O23413]	-1.04883	5.33924	-5.29759	0.000635222	0.0135941	-0.449944
262751_at	AT1G16310	Metal tolerance protein 10 [Source:UniProtKB/Swiss-Prot;Acc:Q0WU02]	-1.04744	4.66908	-8.39489	2.38619e-05	0.00132925	3.04751
265350_at	AT2G22620	Rhamnogalacturonate lyase family protein [Source:UniProtKB/TrEMBL;Acc:Q9ZQ51]	-1.04521	5.31573	-6.43541	0.000167387	0.00542928	0.974368
253050_at	AT4G37450	arabinogalactan protein 18 [Source:TAIR;Acc:AT4G37450]	-1.04488	7.43111	-5.76833	0.000358413	0.00908838	0.161073
264250_at	AT1G78680	Gamma-glutamyl hydrolase 2 [Source:UniProtKB/Swiss-Prot;Acc:O65355]	-1.04444	9.0595	-4.84982	0.00112669	0.0203088	-1.06075
255852_at	AT1G66970	SHV3-like 2 [Source:UniProtKB/TrEMBL;Acc:F4HQ30]	-1.0442	4.82513	-4.91311	0.00103722	0.0191853	-0.972651
265957_at	AT2G37300	unknown protein; Has 93 Blast hits to 62 proteins in 29 species: Archae - 0; Bacteria - 6; Metazoa - 13; Fungi - 19; Plants - 25; Viruses - 0; Other Eukaryotes - 30 (source: NCBI BLink). [Source:TAIR;Acc:AT2G37300]	-1.04177	4.83537	-8.79603	1.67509e-05	0.00104029	3.42152
249755_at	AT5G24580	Heavy metal-associated isoprenylated plant protein 9 [Source:UniProtKB/Swiss-Prot;Acc:Q9FLU5]	-1.04143	5.11563	-4.65724	0.00145445	0.0237983	-1.33237
252116_at	AT3G51510	AT3g51510/F26O13_150 [Source:UniProtKB/TrEMBL;Acc:Q9SCZ8]	-1.04127	7.44375	-5.09041	0.000825156	0.0164371	-0.728944
256237_at	AT3G12610	DRT100 [Source:UniProtKB/TrEMBL;Acc:A0A178VMS3]	-1.04076	6.03492	-8.33288	2.52344e-05	0.00138827	2.98829
254970_at	AT4G10340	Chlorophyll a-b binding protein, chloroplastic [Source:UniProtKB/TrEMBL;Acc:A0A178UW55]	-1.03975	11.7652	-6.50019	0.000155914	0.00519815	1.05019
266001_at	AT2G24150	Heptahelical transmembrane protein 3 [Source:UniProtKB/Swiss-Prot;Acc:Q9ZUH8]	-1.03872	6.80376	-7.64952	4.78264e-05	0.00216842	2.30978
267337_at	AT2G39980	At2g39980/T28M21.14 [Source:UniProtKB/TrEMBL;Acc:O04201]	-1.03853	7.51127	-6.90492	0.000101162	0.00381439	1.51186
266229_at	AT2G28840	Putative E3 ubiquitin-protein ligase XBAT31 [Source:UniProtKB/Swiss-Prot;Acc:Q94B55]	-1.03792	8.85232	-7.68286	4.63102e-05	0.00212576	2.34403
258931_at	AT3G10010	DEMETER-like protein 2 [Source:UniProtKB/Swiss-Prot;Acc:Q9SR66]	-1.03135	5.53597	-8.37908	2.42037e-05	0.00133661	3.03245
246310_at	AT3G51895	Sulfate transporter 31 [Source:UniProtKB/TrEMBL;Acc:A0A1I9LNF9]	-1.03009	6.02342	-8.26489	2.68402e-05	0.00144411	2.92295
262780_at	AT1G13090	Cytochrome P450 71B28 [Source:UniProtKB/Swiss-Prot;Acc:Q9SAE3]	-1.02945	5.00473	-6.45387	0.000164025	0.00537959	0.996033
264247_at	AT1G60160	Putative potassium transporter 12 [Source:UniProtKB/Swiss-Prot;Acc:O80739]	-1.02827	9.09334	-9.75461	7.57077e-06	0.000584849	4.25655
267238_at	AT2G44130	F-box/kelch-repeat protein At2g44130 [Source:UniProtKB/Swiss-Prot;Acc:O80582]	-1.02687	6.43005	-4.49697	0.0018063	0.0272811	-1.56248
247802_at	AT5G58580	RING-H2 finger protein ATL63 [Source:UniProtKB/Swiss-Prot;Acc:Q9LUZ9]	-1.02439	6.46308	-6.72158	0.000122774	0.00434827	1.30528
254187_at	AT4G23890	NAD(P)H-quinone oxidoreductase subunit S, chloroplastic [Source:UniProtKB/Swiss-Prot;Acc:Q9T0A4]	-1.02136	7.46973	-5.74534	0.000368315	0.00924791	0.131965
256979_at	AT3G21055	Photosystem II subunit T [Source:UniProtKB/TrEMBL;Acc:A0A1I9LS90]	-1.02057	8.18721	-5.21441	0.000705057	0.0146916	-0.561216
266927_at	AT2G45960	Plasma membrane intrinsic protein 1B [Source:UniProtKB/TrEMBL;Acc:A8MRW1]	-1.0203	10.4289	-4.75447	0.00127766	0.0218236	-1.19456
258162_at	AT3G17810	PYD1 [Source:UniProtKB/TrEMBL;Acc:A0A178VD08]	-1.02018	8.42378	-4.04101	0.00341527	0.0423726	-2.23665
260484_at	AT1G68360	Zinc finger protein GIS3 [Source:UniProtKB/Swiss-Prot;Acc:Q9C9H1]	-1.01902	5.9442	-5.35419	0.000592032	0.0129363	-0.374805
253038_at	AT4G37790	Homeobox-leucine zipper protein HAT22 [Source:UniProtKB/Swiss-Prot;Acc:P46604]	-1.01659	6.40463	-4.59492	0.00158158	0.0250645	-1.42141
251814_at	AT3G54890	Chlorophyll a-b binding protein, chloroplastic [Source:UniProtKB/TrEMBL;Acc:A0A178VBT7]	-1.01638	9.44666	-7.30409	6.72161e-05	0.0028171	1.9476
253550_at	AT4G30960	CBL-interacting serine/threonine-protein kinase 6 [Source:UniProtKB/Swiss-Prot;Acc:O65554]	-1.01624	8.67922	-4.55934	0.00165951	0.0258574	-1.47249
260969_at	AT1G12240	Acid beta-fructofuranosidase 4, vacuolar [Source:UniProtKB/Swiss-Prot;Acc:Q39041]	-1.01564	4.94094	-4.75603	0.00127502	0.0218174	-1.19235
253627_at	AT4G30650	UPF0057 membrane protein At4g30650 [Source:UniProtKB/Swiss-Prot;Acc:Q9M095]	-1.01368	6.98257	-5.14769	0.000767115	0.0155031	-0.651182
252255_at	AT3G49220	Pectinesterase [Source:UniProtKB/TrEMBL;Acc:A0A1I9LRM8]	-1.01277	9.72637	-7.74646	4.35627e-05	0.00203761	2.40904
246137_at	AT5G28490	Protein LIGHT-DEPENDENT SHORT HYPOCOTYLS 1 [Source:UniProtKB/Swiss-Prot;Acc:Q6NNI3]	-1.01167	7.94473	-4.13158	0.00300212	0.0387201	-2.10052
245885_at	AT5G09440	EXL4 [Source:UniProtKB/TrEMBL;Acc:A0A178UJ96]	-1.01156	9.79518	-5.85589	0.000323278	0.00845778	0.271282
251162_at	AT3G63300	VAN3-binding protein [Source:UniProtKB/Swiss-Prot;Acc:Q8W4K5]	-1.01072	6.80065	-8.14601	2.99274e-05	0.00155391	2.80756
255856_at	AT1G66940	protein kinase-related [Source:TAIR;Acc:AT1G66940]	-1.01043	5.6927	-4.51286	0.00176763	0.0269163	-1.53951
267636_at	AT2G42110	At2g42110 [Source:UniProtKB/TrEMBL;Acc:O23683]	-1.00992	6.31777	-6.11981	0.000238303	0.0068705	0.597075
252204_at	AT3G50340	At3g50340 [Source:UniProtKB/TrEMBL;Acc:Q9SND3]	-1.00935	8.37358	-5.98258	0.000278942	0.00765212	0.428861
255719_at	AT1G32080	Plastidal glycolate/glycerate translocator 1, chloroplastic [Source:UniProtKB/Swiss-Prot;Acc:Q9FVQ4]	-1.00729	5.66215	-6.1892	0.000220264	0.00660823	0.68116
254132_at	AT4G24660	homeobox protein 22 [Source:TAIR;Acc:AT4G24660]	-1.0068	5.62459	-6.14201	0.000232361	0.00677334	0.624047
264100_at	AT1G78970	Lupeol synthase 1 [Source:UniProtKB/Swiss-Prot;Acc:Q9C5M3]	-1.00559	5.53342	-6.97356	9.41783e-05	0.0036125	1.58815
260528_at	AT2G47260	WRKY transcription factor 23 [Source:UniProtKB/Swiss-Prot;Acc:O22900]	-1.0055	8.14485	-8.84003	1.61262e-05	0.00101292	3.46162
262092_at	AT1G56150	Auxin-responsive protein SAUR71 [Source:UniProtKB/Swiss-Prot;Acc:Q9SGU2]	-1.00451	6.49988	-6.92317	9.9251e-05	0.00376797	1.5322
254075_at	AT4G25470	C-repeat binding factor 2 [Source:UniProtKB/TrEMBL;Acc:B2BIW9]	-1.00302	8.5023	-4.85087	0.00112514	0.0203088	-1.05928
255590_at	AT4G01610	Cathepsin B-like protease 3 [Source:UniProtKB/Swiss-Prot;Acc:Q94K85]	-1.00299	9.83687	-4.02898	0.00347453	0.0428204	-2.2548
250182_at	AT5G14470	Probable glucuronokinase 2 [Source:UniProtKB/Swiss-Prot;Acc:Q9LY82]	1.00059	6.08697	5.19947	0.000718465	0.0148315	-0.581309
254443_at	AT4G21070	Protein BREAST CANCER SUSCEPTIBILITY 1 homolog [Source:UniProtKB/Swiss-Prot;Acc:Q8RXD4]	1.00137	8.607	5.46456	0.000516732	0.0117022	-0.229602
248296_at	AT5G53090	At5g53090 [Source:UniProtKB/TrEMBL;Acc:Q66GR1]	1.00162	7.50272	4.88499	0.00107597	0.0197152	-1.01171
256857_at	AT3G15170	CUC1 [Source:UniProtKB/TrEMBL;Acc:A0A178V703]	1.0021	9.03509	8.26866	2.67484e-05	0.00144292	2.92658
264646_at	AT1G08860	Protein BONZAI 3 [Source:UniProtKB/Swiss-Prot;Acc:Q5XQC7]	1.00689	9.34746	5.00575	0.000919866	0.0177961	-0.844748
260051_at	AT1G78210	Alpha/beta-Hydrolases superfamily protein [Source:UniProtKB/TrEMBL;Acc:Q8RXC1]	1.00767	9.82905	7.34482	6.45317e-05	0.00271486	1.99101
261000_at	AT1G26540	DUF724 domain-containing protein 3 [Source:UniProtKB/Swiss-Prot;Acc:Q9FZD9]	1.00793	9.25611	5.80383	0.000343687	0.00883976	0.20589
263158_at	AT1G54160	Nuclear transcription factor Y subunit A-5 [Source:UniProtKB/Swiss-Prot;Acc:Q9SYH4]	1.01024	7.14116	5.53902	0.000471868	0.0109433	-0.132633
249986_at	AT5G18460	At5g18460 [Source:UniProtKB/TrEMBL;Acc:Q8LFH3]	1.01054	9.09426	5.68697	0.000394828	0.00973719	0.0577189
250328_at	AT5G11780	SNF2 domain protein [Source:UniProtKB/TrEMBL;Acc:Q56Y63]	1.01461	7.31368	7.87527	3.85336e-05	0.00186943	2.53936
261017_at	AT1G26570	UDP-glucose 6-dehydrogenase [Source:UniProtKB/TrEMBL;Acc:A0A178WCI2]	1.01612	8.95393	9.15727	1.23174e-05	0.000825041	3.74556
262377_at	AT1G73110	At1g73110/F3N23_39 [Source:UniProtKB/TrEMBL;Acc:Q9AST9]	1.01862	6.42016	7.71386	4.49479e-05	0.00208481	2.37577
248726_at	AT5G47960	SMG1 [Source:UniProtKB/TrEMBL;Acc:A0A178UQI5]	1.01908	6.37088	7.02133	8.9633e-05	0.00347827	1.6409
248030_at	AT5G55760	SRT1 [Source:UniProtKB/TrEMBL;Acc:A0A178UR49]	1.02078	9.33757	5.20795	0.000710816	0.0147424	-0.569893
261461_at	AT1G07860	Serine/Threonine-kinase RLCKVII protein [Source:UniProtKB/TrEMBL;Acc:Q8RY98]	1.02118	6.63167	4.93111	0.0010132	0.0189864	-0.947702
249098_at	AT5G43530	DNA repair protein RAD5B [Source:UniProtKB/Swiss-Prot;Acc:Q9FIY7]	1.02149	7.0121	3.95268	0.00387726	0.0460456	-2.37042
245192_at	AT1G67780	Zinc-finger domain of monoamine-oxidase A repressor R1 protein [Source:UniProtKB/TrEMBL;Acc:F4HTR3]	1.0267	5.37836	4.63169	0.00150519	0.0243411	-1.36881
262548_at	AT1G31280	Protein argonaute 2 [Source:UniProtKB/Swiss-Prot;Acc:Q9SHF3]	1.02795	7.3824	5.01864	0.000904712	0.0175748	-0.827046
261631_at	AT1G49940	BEST Arabidopsis thaliana protein match is: Tetratricopeptide repeat (TPR)-like superfamily protein (TAIR:AT1G04770.1); Has 40 Blast hits to 40 proteins in 9 species: Archae - 0; Bacteria - 0; Metazoa - 0; Fungi - 0; Plants - 39; Viruses - 0; Other /.../otes - 1 (source: NCBI BLink). [Source:TAIR;Acc:AT1G49940]	1.03245	5.6494	4.22267	0.00264013	0.0354539	-1.96467
247707_at	AT5G59450	Scarecrow-like protein 11 [Source:UniProtKB/Swiss-Prot;Acc:Q9LTI5]	1.0329	8.85628	6.81165	0.000111581	0.00406443	1.40729
259419_at	AT1G06310	Putative acyl-coenzyme A oxidase 3.2, peroxisomal [Source:UniProtKB/Swiss-Prot;Acc:Q9LMI7]	1.03521	6.65497	7.26775	6.97159e-05	0.00288372	1.90871
254853_at	AT4G12080	ATAHL1 [Source:UniProtKB/TrEMBL;Acc:A0A178V7H8]	1.03598	6.91922	5.94198	0.000292379	0.00787648	0.378601
265501_at	AT2G15490	UDP-glycosyltransferase 73B4 [Source:UniProtKB/Swiss-Prot;Acc:Q7Y232]	1.03947	5.39133	5.29927	0.000633899	0.0135789	-0.447719
246456_at	AT5G16850	TERT [Source:UniProtKB/TrEMBL;Acc:A0A178UJE7]	1.04013	7.16513	5.73588	0.000372475	0.00931019	0.119969
246239_at	AT4G36790	Major facilitator superfamily protein [Source:UniProtKB/TrEMBL;Acc:O23203]	1.0403	7.36574	5.78278	0.000352337	0.00897892	0.179337
259301_at	AT3G05110	Early endosome antigen-like protein, putative (DUF3444) [Source:UniProtKB/TrEMBL;Acc:Q9MAA8]	1.04242	8.58668	8.37765	2.42351e-05	0.00133661	3.03108
257781_at	AT3G27120	ATPase family AAA domain-containing protein FIGL1 [Source:UniProtKB/Swiss-Prot;Acc:F4JEX5]	1.04353	7.49007	5.3157	0.000621046	0.0134203	-0.425862
249042_at	AT5G44350	Ethylene-regulated nuclear protein ERT2-like protein [Source:UniProtKB/TrEMBL;Acc:Q9FKV3]	1.05098	6.53926	7.20567	7.42271e-05	0.00303073	1.84191
256377_at	AT1G66650	E3 ubiquitin-protein ligase SINA-like 4 [Source:UniProtKB/Swiss-Prot;Acc:Q9C9M0]	1.05147	7.07622	4.0474	0.00338418	0.0421284	-2.22701
254057_at	AT4G25170	Uncharacterised conserved protein (UCP012943) [Source:TAIR;Acc:AT4G25170]	1.05191	7.54086	6.65273	0.000132165	0.0046438	1.22661
248559_at	AT5G50010	Transcription factor bHLH145 [Source:UniProtKB/Swiss-Prot;Acc:Q9FGB0]	1.05385	6.63255	9.2978	1.09589e-05	0.000778746	3.86849
254625_at	AT4G18470	Negative regulator of systemic acquired resistance SNI1 [Source:UniProtKB/Swiss-Prot;Acc:Q9SWA6]	1.05465	7.10467	6.47246	0.000160716	0.00529644	1.0178
252891_at	AT4G39410	Probable WRKY transcription factor 13 [Source:UniProtKB/Swiss-Prot;Acc:Q9SVB7]	1.05731	7.31492	7.38706	6.18717e-05	0.00264308	2.03582
254372_at	AT4G21620	AT4g21620/F17L22_80 [Source:UniProtKB/TrEMBL;Acc:Q9SVT5]	1.05963	9.27381	6.83489	0.000108878	0.00400322	1.43344
256598_at	AT3G30180	Cytochrome P450 85A2 [Source:UniProtKB/Swiss-Prot;Acc:Q940V4]	1.0598	6.78312	6.16417	0.000226593	0.00670732	0.650903
267316_at	AT2G34710	Homeobox-leucine zipper protein ATHB-14 [Source:UniProtKB/Swiss-Prot;Acc:O04291]	1.06029	10.3981	5.06634	0.000850955	0.0168001	-0.761762
248400_at	AT5G52020	Ethylene-responsive transcription factor ERF025 [Source:UniProtKB/Swiss-Prot;Acc:Q9FJ90]	1.06193	6.76643	4.17811	0.00281097	0.0368769	-2.03098
251884_at	AT3G54150	Embryonic abundant protein-like [Source:UniProtKB/TrEMBL;Acc:Q9M389]	1.06264	5.99471	6.10248	0.000243057	0.00695332	0.575972
257034_at	AT3G19184	AP2/B3-like transcriptional factor family protein [Source:UniProtKB/TrEMBL;Acc:A0A1I9LPB7]	1.06511	9.20648	8.07874	3.18473e-05	0.00162693	2.74163
252128_at	AT3G50870	GATA transcription factor 18 [Source:UniProtKB/Swiss-Prot;Acc:Q8LC79]	1.0662	9.68401	3.88363	0.00428491	0.0487707	-2.47568
266536_at	AT2G16900	Expressed protein [Source:UniProtKB/TrEMBL;Acc:Q9ZVX3]	1.06622	8.78294	7.38054	6.22742e-05	0.00265006	2.02892
266540_at	AT2G35310	B3 domain-containing protein At2g35310 [Source:UniProtKB/Swiss-Prot;Acc:Q5PNU4]	1.06629	8.55621	6.64549	0.000133197	0.00465216	1.21831
267481_at	AT2G02780	Probable LRR receptor-like serine/threonine-protein kinase At2g02780 [Source:UniProtKB/Swiss-Prot;Acc:C0LGJ9]	1.06943	7.8105	6.13806	0.000233405	0.00677334	0.619258
259376_at	AT3G16320	Tetratricopeptide repeat (TPR)-like superfamily protein [Source:TAIR;Acc:AT3G16320]	1.0696	6.54511	5.63575	0.000419822	0.0101837	-0.007835
264041_at	AT2G03710	Agamous-like MADS-box protein AGL3 [Source:UniProtKB/Swiss-Prot;Acc:P29383]	1.07113	9.26683	8.68138	1.85081e-05	0.00111204	3.31618
266603_at	AT2G46040	ARID/BRIGHT DNA-binding domain;ELM2 domain protein [Source:TAIR;Acc:AT2G46040]	1.07137	8.30655	7.10076	8.26e-05	0.00327607	1.72801
257404_at	AT1G04050	Probable inactive histone-lysine N-methyltransferase SUVR1 [Source:UniProtKB/Swiss-Prot;Acc:Q946J2]	1.07623	8.67812	4.69628	0.00138049	0.0229953	-1.27688
254422_at	AT4G21560	Vacuolar protein sorting-associated protein 28 homolog [Source:UniProtKB/TrEMBL;Acc:A0A178UVB3]	1.07965	10.739	9.00581	1.39945e-05	0.000915254	3.61113
260876_at	AT1G21460	Bidirectional sugar transporter SWEET1 [Source:UniProtKB/Swiss-Prot;Acc:Q8L9J7]	1.08009	7.51181	5.78939	0.000349596	0.0089296	0.18768
267596_s_at	AT2G33050	Receptor like protein 26 [Source:UniProtKB/Swiss-Prot;Acc:O49328]	1.08393	7.09134	5.27246	0.000655493	0.0139071	-0.483459
252014_at	AT3G52870	IQ domain-containing protein IQM3 [Source:UniProtKB/Swiss-Prot;Acc:Q9LFA4]	1.08597	9.74103	8.53986	2.09648e-05	0.00121044	3.18445
267509_at	AT2G45660	SOC1 [Source:UniProtKB/TrEMBL;Acc:A0A178VZL4]	1.08682	7.24933	5.17146	0.00074435	0.0151961	-0.619058
253219_at	AT4G34990	Transcription factor MYB32 [Source:UniProtKB/Swiss-Prot;Acc:O49608]	1.08785	6.57374	7.88614	3.81397e-05	0.00185845	2.55027
245757_at	AT1G35140	Protein EXORDIUM-like 1 [Source:UniProtKB/Swiss-Prot;Acc:Q9C6E4]	1.08946	9.21113	6.7391	0.000120504	0.00428155	1.3252
252330_at	AT3G48770	ATP/DNA binding protein [Source:UniProtKB/TrEMBL;Acc:Q9M305]	1.09199	6.29864	7.17505	7.65698e-05	0.00310353	1.8088
259660_at	AT1G55260	Bifunctional inhibitor/lipid-transfer protein/seed storage 2S albumin superfamily protein [Source:UniProtKB/TrEMBL;Acc:F4I082]	1.09344	8.80262	9.52449	9.10416e-06	0.000661798	4.06323
262278_at	AT1G68640	Transcription factor PERIANTHIA [Source:UniProtKB/Swiss-Prot;Acc:Q9SX27]	1.10066	10.6435	8.20923	2.82395e-05	0.00150143	2.8691
257798_at	AT3G15950	TSA1-like protein [Source:UniProtKB/Swiss-Prot;Acc:Q9LSB4]	1.10174	4.62608	8.88847	1.54682e-05	0.000985477	3.50557
254096_at	AT4G25150	Acid phosphatase-like protein [Source:UniProtKB/TrEMBL;Acc:Q9SW12]	1.10224	9.77979	6.62236	0.000136556	0.00473061	1.19172
259549_at	AT1G35290	Acyl-acyl carrier protein thioesterase ATL1, chloroplastic [Source:UniProtKB/Swiss-Prot;Acc:Q9C7I5]	1.10255	6.33678	5.20862	0.000710221	0.0147424	-0.569
248784_at	AT5G47380	Protein of unknown function, DUF547 [Source:TAIR;Acc:AT5G47380]	1.10266	6.42317	7.11626	8.13e-05	0.00324775	1.74492
258464_at	AT3G17360	Phragmoplast orienting kinesin 1 [Source:UniProtKB/TrEMBL;Acc:A0A1I9LN37]	1.10363	7.18969	4.19023	0.00276338	0.0364684	-2.01293
266300_at	AT2G01420	Auxin efflux carrier component [Source:UniProtKB/TrEMBL;Acc:A0A178VZS2]	1.10521	6.57026	6.14611	0.00023128	0.00677334	0.629031
259671_at	AT1G52290	Proline-rich receptor-like protein kinase PERK15 [Source:UniProtKB/Swiss-Prot;Acc:Q9C821]	1.10613	7.91943	8.2421	2.74037e-05	0.0014605	2.90094
263257_at	AT1G10520	DNA polymerase lambda [Source:UniProtKB/Swiss-Prot;Acc:Q9FNY4]	1.10868	6.71456	5.20499	0.000713478	0.0147662	-0.57388
267084_at	AT2G41180	Sigma factor binding protein 2, chloroplastic [Source:UniProtKB/Swiss-Prot;Acc:O80669]	1.11803	5.6658	6.86551	0.000105427	0.00390222	1.46781
264549_at	AT1G09440	Protein kinase superfamily protein [Source:UniProtKB/TrEMBL;Acc:F4I0Z0]	1.12314	5.59947	8.1348	3.02382e-05	0.00156273	2.79661
247904_at	AT5G57390	AP2-like ethylene-responsive transcription factor AIL5 [Source:UniProtKB/Swiss-Prot;Acc:Q6PQQ3]	1.1237	7.171	8.30295	2.59277e-05	0.00141239	2.95959
257237_at	AT3G14890	Polynucleotide 3'-phosphatase ZDP [Source:UniProtKB/Swiss-Prot;Acc:Q84JE8]	1.1242	10.2803	8.63326	1.93056e-05	0.0011414	3.27161
250588_at	AT5G07660	Structural maintenance of chromosomes protein 6A [Source:UniProtKB/Swiss-Prot;Acc:Q9FLR5]	1.12491	8.25273	7.78368	4.20386e-05	0.00198722	2.44688
250246_at	AT5G13700	Polyamine oxidase 1 [Source:UniProtKB/Swiss-Prot;Acc:Q9FNA2]	1.1287	6.98089	5.88098	0.000313918	0.00825607	0.30267
251711_at	AT3G56960	Phosphatidylinositol 4-phosphate 5-kinase 4 [Source:UniProtKB/Swiss-Prot;Acc:Q9M1K2]	1.1325	7.48876	8.51132	2.15029e-05	0.00122625	3.15765
248177_at	AT5G54630	AT5g54630/MRB17_13 [Source:UniProtKB/TrEMBL;Acc:Q9FIU1]	1.13617	8.96563	8.8455	1.60504e-05	0.00101292	3.46659
246216_at	AT4G36380	ROT3 [Source:UniProtKB/TrEMBL;Acc:A0A178V4B0]	1.13709	7.40499	5.07326	0.000843446	0.0167252	-0.752314
265670_s_at	AT2G32190	Cysteine-rich/transmembrane domain A-like protein [Source:UniProtKB/TrEMBL;Acc:Q9SKY1]	1.13749	8.45403	4.12277	0.00303984	0.0390652	-2.11371
252860_at	AT4G39790	BZIP transcription factor, putative (DUF630 and DUF632) [Source:UniProtKB/TrEMBL;Acc:Q5XV54]	1.13783	8.57789	6.984	9.31641e-05	0.00358601	1.5997
245904_at	AT5G11110	Glycosyltransferase (Fragment) [Source:UniProtKB/TrEMBL;Acc:W8QNB0]	1.14147	8.49181	9.20041	1.18815e-05	0.000804453	3.78348
253392_at	AT4G32650	KC1 [Source:UniProtKB/TrEMBL;Acc:A0A178UVX9]	1.15008	4.65238	11.2295	2.52024e-06	0.000286545	5.4002
267026_at	AT2G38340	Dehydration-responsive element-binding protein 2E [Source:UniProtKB/Swiss-Prot;Acc:O80917]	1.15225	4.96867	4.11385	0.00307857	0.0393173	-2.12708
248596_at	AT5G49330	Transcription factor MYB111 [Source:UniProtKB/Swiss-Prot;Acc:Q9FJ07]	1.15621	7.52984	7.37165	6.28279e-05	0.0026685	2.0195
263443_at	AT2G28630	3-ketoacyl-CoA synthase 12 [Source:UniProtKB/Swiss-Prot;Acc:Q9SIB2]	1.16372	7.30953	7.91251	3.72018e-05	0.00182562	2.57671
245726_at	AT1G73360	Homeobox-leucine zipper protein HDG11 [Source:UniProtKB/Swiss-Prot;Acc:Q9FX31]	1.16486	6.03799	4.15328	0.0029113	0.0378369	-2.06806
254565_at	AT4G19130	Replication factor-A protein 1-related [Source:TAIR;Acc:AT4G19130]	1.1705	8.25761	8.92782	1.49557e-05	0.00096111	3.5411
254457_at	AT4G21170	Pentatricopeptide repeat-containing protein At4g21170 [Source:UniProtKB/Swiss-Prot;Acc:O49558]	1.17063	8.15278	7.51142	5.47184e-05	0.0024023	2.16659
248668_at	AT5G48720	XRI1 [Source:UniProtKB/TrEMBL;Acc:A0A178UAQ4]	1.17098	9.81707	8.11174	3.08889e-05	0.00158895	2.77403
250426_at	AT5G10510	AINTEGUMENTA-like 6 [Source:UniProtKB/TrEMBL;Acc:F4KGW7]	1.17311	9.07466	4.56438	0.00164822	0.0257525	-1.46525
253571_at	AT4G31000	Calmodulin-binding protein 60 F [Source:UniProtKB/Swiss-Prot;Acc:F4JR57]	1.17396	6.39471	7.73997	4.38346e-05	0.00204172	2.40243
256987_at	AT3G28560	BCS1 AAA-type ATPase [Source:UniProtKB/TrEMBL;Acc:Q9LJJ9]	1.17621	5.73845	5.09458	0.000820772	0.0163763	-0.723265
247559_at	AT5G61070	Histone deacetylase 18 [Source:UniProtKB/Swiss-Prot;Acc:Q8LRK8]	1.18259	7.84044	8.5958	1.99529e-05	0.00116415	3.23675
257229_at	AT3G16490	At3g16490 [Source:UniProtKB/TrEMBL;Acc:Q9LK76]	1.18435	8.72503	11.637	1.90207e-06	0.000237435	5.68984
247528_at	AT5G61460	Structural maintenance of chromosomes protein 6B [Source:UniProtKB/Swiss-Prot;Acc:Q9FII7]	1.18582	8.50861	8.04817	3.27643e-05	0.00165893	2.71151
264055_at	AT2G28590	Probable serine/threonine-protein kinase PBL6 [Source:UniProtKB/Swiss-Prot;Acc:Q9SIB6]	1.19586	6.0268	9.97283	6.37771e-06	0.00051606	4.43593
246269_at	AT4G37110	Zinc-finger domain of monoamine-oxidase A repressor R1 [Source:UniProtKB/TrEMBL;Acc:Q0WPT6]	1.20926	9.17475	7.85642	3.92279e-05	0.00189328	2.52039
267388_at	AT2G44450	Beta-glucosidase 15 [Source:UniProtKB/Swiss-Prot;Acc:O64879]	1.23041	7.30183	7.26163	7.01473e-05	0.00289077	1.90214
252215_at	AT3G50240	Kinesin-like protein KIN-4B [Source:UniProtKB/Swiss-Prot;Acc:Q94LW7]	1.23072	8.64255	6.5602	0.000146053	0.00498941	1.11995
247340_at	AT5G63700	Zinc ion binding / DNA binding protein [Source:UniProtKB/TrEMBL;Acc:F4KAT5]	1.23121	9.50655	5.19365	0.000723763	0.0148855	-0.589145
258899_at	AT3G05675	BTB/POZ domain-containing protein [Source:UniProtKB/TrEMBL;Acc:A0A178VMR2]	1.23483	7.38731	4.27293	0.00246074	0.0338024	-1.89021
250914_at	AT5G03780	TRF-like 10 (Fragment) [Source:UniProtKB/TrEMBL;Acc:C0SVN2]	1.24205	7.40515	5.60965	0.000433218	0.0103949	-0.0413793
256098_at	AT1G13700	Probable 6-phosphogluconolactonase 1 [Source:UniProtKB/Swiss-Prot;Acc:Q9LMX8]	1.24536	8.3292	9.30198	1.09211e-05	0.000778557	3.87212
246898_at	AT5G25580	Uncharacterized protein At5g25580 [Source:UniProtKB/TrEMBL;Acc:Q84JN0]	1.2565	8.28982	10.368	4.71312e-06	0.000437216	4.7514
256681_at	AT3G52340	Sucrose-6F-phosphate phosphohydrolase 2 [Source:UniProtKB/TrEMBL;Acc:A0A1I9LQG1]	1.26202	7.17735	8.60396	1.98099e-05	0.00115975	3.24435
253541_at	AT4G31630	Putative B3 domain-containing protein REM4 [Source:UniProtKB/Swiss-Prot;Acc:Q9SB79]	1.26219	5.47974	7.78102	4.21458e-05	0.00198722	2.44418
255734_at	AT1G25550	Transcription factor HHO3 [Source:UniProtKB/Swiss-Prot;Acc:Q9FPE8]	1.26586	8.06159	11.4394	2.1777e-06	0.000258191	5.55072
259677_at	AT1G77740	Phosphatidylinositol 4-phosphate 5-kinase [Source:UniProtKB/TrEMBL;Acc:A0A178W978]	1.27254	8.60721	6.12052	0.000238109	0.0068705	0.597945
265674_at	AT2G32190	Cysteine-rich/transmembrane domain A-like protein [Source:UniProtKB/TrEMBL;Acc:Q9SKY1]	1.28703	8.76429	4.57725	0.00161979	0.0254299	-1.44676
246104_at	AT5G28650	Probable WRKY transcription factor 74 [Source:UniProtKB/Swiss-Prot;Acc:Q93WU6]	1.28952	7.55799	6.49138	0.000157422	0.00522486	1.03991
259382_s_at	AT3G16430	PYK10-binding protein 2 [Source:UniProtKB/Swiss-Prot;Acc:O04313]	1.29367	6.23934	8.70294	1.81626e-05	0.00110023	3.33608
263194_at	AT1G36060	Ethylene-responsive transcription factor ERF055 [Source:UniProtKB/Swiss-Prot;Acc:Q9SKW5]	1.29685	6.96908	11.8781	1.61699e-06	0.000219511	5.85634
259472_at	AT1G18910	Zinc finger protein BRUTUS-like At1g18910 [Source:UniProtKB/Swiss-Prot;Acc:F4IDY5]	1.29994	6.59155	6.80019	0.00011294	0.00408483	1.39437
264825_at	AT1G03720	Cysteine proteinases superfamily protein [Source:UniProtKB/TrEMBL;Acc:Q9LR55]	1.317	6.98703	10.9203	3.13928e-06	0.000329862	5.17323
256798_at	AT3G18630	Uracil-DNA glycosylase [Source:UniProtKB/TrEMBL;Acc:A0A178VFQ0]	1.32129	8.22602	5.66726	0.000404248	0.00992534	0.032537
247056_at	AT5G66750	ATP-dependent DNA helicase DDM1 [Source:UniProtKB/Swiss-Prot;Acc:Q9XFH4]	1.32521	9.42845	4.7585	0.00127086	0.0217746	-1.18888
249803_at	AT5G23780	DOMAIN OF UNKNOWN FUNCTION 724 9 [Source:TAIR;Acc:AT5G23780]	1.33854	5.98973	4.13656	0.00298099	0.0384925	-2.09305
253946_at	AT4G26790	GDSL esterase/lipase At4g26790 [Source:UniProtKB/Swiss-Prot;Acc:Q8VY93]	1.34064	8.73453	6.16698	0.000225871	0.00670732	0.654313
246855_at	AT5G26280	TRAF-like family protein [Source:TAIR;Acc:AT5G26280]	1.34628	4.94816	4.70146	0.00137098	0.0228885	-1.26953
265899_s_at	AT1G20140	SK4 [Source:UniProtKB/TrEMBL;Acc:A0A178W187]	1.34814	8.9214	5.07122	0.000845649	0.0167252	-0.755095
258459_at	--	--	1.35079	7.21952	4.55564	0.00166784	0.0259398	-1.47781
246939_at	AT5G25390	SHN3 [Source:UniProtKB/TrEMBL;Acc:A0A178USD7]	1.35365	7.83004	8.57682	2.02901e-05	0.00118072	3.21903
267120_at	AT2G23530	Zinc-finger domain of monoamine-oxidase A repressor R1 [Source:UniProtKB/TrEMBL;Acc:Q1PF11]	1.37154	7.84902	5.45042	0.000525773	0.011823	-0.248119
253845_at	AT4G27980	Domain of unknown function (DUF3444) [Source:TAIR;Acc:AT4G27980]	1.37777	7.07711	9.47481	9.47869e-06	0.000686772	4.02092
255907_at	AT1G17920	Uncharacterized protein At1g17920 (Fragment) [Source:UniProtKB/TrEMBL;Acc:C0SUW2]	1.38563	5.69267	6.1685	0.000225482	0.00670732	0.656152
260904_at	AT1G02450	NIMIN1 [Source:UniProtKB/TrEMBL;Acc:A0A178WC43]	1.38905	8.69723	11.8013	1.70222e-06	0.000224643	5.80372
246212_at	AT4G36930	SPT [Source:UniProtKB/TrEMBL;Acc:A0A178UVX7]	1.39938	10.3568	7.59296	5.05259e-05	0.0022426	2.25139
264068_at	AT2G27990	BEL1-like homeodomain protein 8 [Source:UniProtKB/Swiss-Prot;Acc:Q9SJJ3]	1.4051	9.54086	8.66944	1.87025e-05	0.00111767	3.30514
266752_at	AT2G47000	ABC transporter B family member 4 [Source:UniProtKB/Swiss-Prot;Acc:O80725]	1.41171	6.33315	12.6065	1.00749e-06	0.000155368	6.33867
257140_at	AT3G28910	Transcription factor MYB30 [Source:UniProtKB/Swiss-Prot;Acc:Q9SCU7]	1.41534	8.18934	9.80499	7.27478e-06	0.000569926	4.2983
255675_at	AT4G00480	Basic helix-loop-helix (BHLH) DNA-binding superfamily protein [Source:UniProtKB/TrEMBL;Acc:F4JHC4]	1.41913	8.22197	9.66716	8.11689e-06	0.000614197	4.18359
256459_at	AT1G36180	Acetyl-CoA carboxylase 2 [Source:UniProtKB/Swiss-Prot;Acc:F4I1L3]	1.42859	8.57808	4.53982	0.00170402	0.0262499	-1.5006
250976_at	AT5G03060	Striatin-like protein [Source:UniProtKB/TrEMBL;Acc:Q9LYX9]	1.43645	6.20334	4.74932	0.00128642	0.0219487	-1.20183
252600_at	AT3G45000	Putative vacuolar protein sorting-associated protein 24 homolog 2 [Source:UniProtKB/Swiss-Prot;Acc:Q9LXH5]	1.44898	6.02979	11.5042	2.08269e-06	0.000250953	5.59662
258167_at	AT3G21560	UGT84A2 [Source:UniProtKB/TrEMBL;Acc:A0A384L2P1]	1.45815	9.17732	5.1597	0.000755526	0.0153536	-0.63495
249784_at	AT5G24280	Structural maintenance of chromosomes flexible hinge domain-containing protein GMI1 [Source:UniProtKB/Swiss-Prot;Acc:F4KFS5]	1.46443	7.48753	10.1223	5.68148e-06	0.000481025	4.55664
263295_at	AT2G14210	AGAMOUS-like 44 [Source:TAIR;Acc:AT2G14210]	1.47347	5.54674	8.78301	1.69408e-05	0.00104332	3.40962
253830_at	AT4G27652	At4g27652 [Source:UniProtKB/TrEMBL;Acc:Q8L9W9]	1.4802	9.79854	4.01065	0.00356705	0.0436451	-2.28252
257012_at	AT3G26120	Terminal EAR1-like 1 [Source:UniProtKB/TrEMBL;Acc:F4JBE2]	1.48931	6.48584	9.77594	7.44389e-06	0.000579083	4.27424
261782_at	AT1G76110	High mobility group B protein 9 [Source:UniProtKB/Swiss-Prot;Acc:Q9SGS2]	1.49594	8.93212	6.8515	0.000106991	0.00395349	1.4521
257167_at	AT3G24340	SNF2 domain-containing protein CLASSY 4 [Source:UniProtKB/Swiss-Prot;Acc:Q9LK10]	1.49794	8.74931	13.107	7.38282e-07	0.000129908	6.65318
245813_at	AT1G49920	MuDR family transposase [Source:UniProtKB/TrEMBL;Acc:Q9C702]	1.50611	7.65558	10.9492	3.07474e-06	0.000325432	5.19473
256756_at	AT3G25610	Phospholipid-transporting ATPase 10 [Source:UniProtKB/Swiss-Prot;Acc:Q9LI83]	1.51323	6.1691	10.7937	3.44022e-06	0.000352199	5.07842
253046_at	AT4G37370	Cytochrome P450, family 81, subfamily D, polypeptide 8 [Source:UniProtKB/TrEMBL;Acc:Q9SZT7]	1.52008	6.53659	9.88567	6.82718e-06	0.000542529	4.36474
260280_at	AT1G80580	Ethylene-responsive transcription factor ERF084 [Source:UniProtKB/Swiss-Prot;Acc:Q9M8M5]	1.52342	7.26091	8.51837	2.13685e-05	0.00122419	3.16428
256761_at	AT3G25670	Leucine-rich repeat (LRR) family protein [Source:UniProtKB/TrEMBL;Acc:F4JA38]	1.53975	9.89547	5.89776	0.000307827	0.00815391	0.323602
250279_at	AT5G13200	GEM-like protein 5 [Source:UniProtKB/Swiss-Prot;Acc:Q9LYV6]	1.54601	7.91968	5.46814	0.000514474	0.011663	-0.224929
246915_at	AT5G25880	Malic enzyme [Source:UniProtKB/TrEMBL;Acc:A0A178UAR6]	1.55625	8.59335	10.8973	3.1917e-06	0.000332221	5.15609
256769_at	AT3G13690	Kinase with adenine nucleotide alpha hydrolases-like domain-containing protein [Source:UniProtKB/TrEMBL;Acc:Q9LIC9]	1.56033	9.99076	7.93483	3.64284e-05	0.00181088	2.59901
252863_at	AT4G39800	Inositol-3-phosphate synthase isozyme 1 [Source:UniProtKB/Swiss-Prot;Acc:P42801]	1.57182	9.35918	11.1472	2.67055e-06	0.000296043	5.34041
265689_at	AT2G24310	TPRXL [Source:UniProtKB/TrEMBL;Acc:Q9ZQ36]	1.60243	7.70213	7.82866	4.02752e-05	0.00193277	2.49241
253540_at	AT4G31615	B3 domain-containing protein REM2 [Source:UniProtKB/Swiss-Prot;Acc:Q3E9T2]	1.63389	8.12315	12.9936	7.91419e-07	0.000132928	6.58305
251652_at	AT3G57380	Glycosyltransferase [Source:UniProtKB/TrEMBL;Acc:F4J287]	1.63581	5.80064	12.2232	1.28815e-06	0.000189137	6.08867
247779_at	AT5G58760	Protein DAMAGED DNA-BINDING 2 [Source:UniProtKB/Swiss-Prot;Acc:Q6NQ88]	1.636	8.07883	4.97804	0.00095338	0.0182219	-0.882875
254520_at	AT4G19960	K+ uptake permease 9 [Source:TAIR;Acc:AT4G19960]	1.63983	7.42607	10.4825	4.32561e-06	0.000409842	4.84066
259235_at	AT3G11600	E3 ubiquitin-protein ligase [Source:UniProtKB/TrEMBL;Acc:Q9SRN4]	1.64834	6.52348	9.72201	7.76943e-06	0.000593986	4.22942
249817_at	AT5G23820	MD-2-related lipid-recognition protein 3 [Source:UniProtKB/Swiss-Prot;Acc:Q9FF98]	1.66337	6.8499	8.0709	3.20797e-05	0.00163324	2.73391
265955_at	AT2G37280	pleiotropic drug resistance 5 [Source:TAIR;Acc:AT2G37280]	1.66817	6.07877	8.81487	1.64801e-05	0.00102635	3.43872
259904_at	AT1G74150	Galactose oxidase/kelch repeat superfamily protein [Source:UniProtKB/TrEMBL;Acc:F4HTV1]	1.68224	7.50335	8.14042	3.00821e-05	0.00155829	2.8021
266184_s_at	AT3G54700	Probable inorganic phosphate transporter 1-7 [Source:UniProtKB/Swiss-Prot;Acc:Q494P0]	1.6989	8.73853	4.17484	0.00282398	0.0370154	-2.03587
251013_at	AT5G02540	NAD(P)-binding Rossmann-fold superfamily protein [Source:UniProtKB/TrEMBL;Acc:F4KCF2]	1.71052	8.61021	13.7162	5.12997e-07	0.00010155	7.01879
253488_at	AT4G31610	Transcriptional factor B3 family protein [Source:TAIR;Acc:AT4G31610]	1.73599	10.4724	8.17777	2.90659e-05	0.00152579	2.83853
263258_at	AT1G10540	Nucleobase-ascorbate transporter 8 [Source:UniProtKB/Swiss-Prot;Acc:Q8VZQ5]	1.73804	9.85728	12.2362	1.27735e-06	0.000188801	6.09726
245378_at	AT4G17710	Homeobox-leucine zipper protein HDG4 [Source:UniProtKB/Swiss-Prot;Acc:Q8L7H4]	1.74802	7.97071	13.4781	5.90395e-07	0.000111877	6.87802
262033_at	AT1G37140	MEI2 C-terminal RRM only like 1 [Source:UniProtKB/TrEMBL;Acc:Q4PT05]	1.77546	7.97989	13.9041	4.59909e-07	9.21272e-05	7.12789
249346_at	AT5G40780	Lysine histidine transporter 1 [Source:UniProtKB/Swiss-Prot;Acc:Q9FKS8]	1.77882	8.09695	5.08096	0.000835178	0.0165921	-0.741813
247230_at	AT5G65170	At5g65170 [Source:UniProtKB/TrEMBL;Acc:Q9FJP8]	1.78609	6.03773	12.0676	1.42618e-06	0.000204	5.98477
262927_at	AT1G65810	p-loop containing nucleoside triphosphate hydrolases superfamily protein [Source:UniProtKB/TrEMBL;Acc:F4IBK8]	1.81461	9.68977	11.7571	1.75366e-06	0.000228708	5.7732
262728_at	AT1G75820	FLO5 [Source:UniProtKB/TrEMBL;Acc:A0A384L048]	1.88058	10.9586	7.60117	5.01235e-05	0.0022405	2.25989
266532_at	AT2G16890	UDP-glycosyltransferase 90A1 [Source:UniProtKB/Swiss-Prot;Acc:Q9ZVX4]	1.89719	8.60868	6.36492	0.000180937	0.00572317	0.89124
262452_at	AT1G11210	At1g11210/T28P6_5 [Source:UniProtKB/TrEMBL;Acc:Q9SXA7]	1.94604	10.1787	11.0693	2.82212e-06	0.000305215	5.28339
255733_at	AT1G25400	At1g25400 [Source:UniProtKB/TrEMBL;Acc:Q9C6L0]	1.97539	9.51908	8.71088	1.80372e-05	0.00109562	3.34341
259325_at	AT3G05320	O-fucosyltransferase 23 [Source:UniProtKB/Swiss-Prot;Acc:Q9MA87]	2.02033	5.61301	5.55594	0.000462279	0.0108533	-0.110713
261171_at	AT1G04880	High mobility group B protein 15 [Source:UniProtKB/Swiss-Prot;Acc:Q9MAT6]	2.05285	7.31883	8.84686	1.60316e-05	0.00101292	3.46783
262664_at	AT1G13970	Beta-hexosaminidase (DUF1336) [Source:UniProtKB/TrEMBL;Acc:Q9XI89]	2.05524	5.43024	16.0208	1.46466e-07	4.44834e-05	8.25217
260932_s_at	AT1G02520	ABC transporter B family member 11 [Source:UniProtKB/Swiss-Prot;Acc:Q9FWX7]	2.08956	6.19069	15.0223	2.46592e-07	6.491e-05	7.74473
251940_at	AT3G53450	Cytokinin riboside 5'-monophosphate phosphoribohydrolase [Source:UniProtKB/TrEMBL;Acc:A0A178V9S8]	2.0968	10.3746	17.974	5.74533e-08	2.62603e-05	9.14257
247956_at	AT5G56970	Cytokinin dehydrogenase 3 [Source:UniProtKB/Swiss-Prot;Acc:Q9LTS3]	2.11519	7.71861	11.3797	2.26952e-06	0.000264829	5.50821
249983_at	AT5G18470	Curculin-like (Mannose-binding) lectin family protein [Source:UniProtKB/TrEMBL;Acc:Q94K76]	2.12177	6.73197	10.025	6.12467e-06	0.00050668	4.47823
250734_at	AT5G06270	Gb [Source:UniProtKB/TrEMBL;Acc:Q9FNI1]	2.16917	8.4415	11.072	2.81673e-06	0.000305215	5.28536
246485_at	AT5G16080	Probable carboxylesterase 17 [Source:UniProtKB/Swiss-Prot;Acc:Q9LFR7]	2.20227	7.43647	18.9758	3.6892e-08	2.33695e-05	9.55343
267169_at	AT2G37540	NAD(P)-binding Rossmann-fold superfamily protein [Source:UniProtKB/TrEMBL;Acc:O80924]	2.22876	6.36344	16.4089	1.2061e-07	3.99111e-05	8.43931
248022_at	AT5G56510	Pumilio homolog 12 [Source:UniProtKB/Swiss-Prot;Acc:Q9LVC3]	2.24739	7.36919	13.9468	4.48719e-07	9.21272e-05	7.15246
247196_at	AT5G65510	AP2-like ethylene-responsive transcription factor AIL7 [Source:UniProtKB/Swiss-Prot;Acc:Q6J9N8]	2.34077	7.94152	10.1635	5.50479e-06	0.00047489	4.5896
250579_at	AT5G07930	MEI2 C-terminal RRM only like 2 [Source:UniProtKB/TrEMBL;Acc:F4K9I2]	2.37439	7.37625	13.0491	7.64896e-07	0.00013045	6.61746
261979_at	AT1G37130	Nitrate reductase [NADH] 2 [Source:UniProtKB/Swiss-Prot;Acc:P11035]	2.3866	7.04249	9.26583	1.12526e-05	0.000784533	3.84068
251515_at	AT3G59270	FBD-like domain family protein [Source:UniProtKB/TrEMBL;Acc:Q9LX44]	2.46417	9.28746	11.6439	1.89321e-06	0.000237435	5.69463
260364_at	AT1G70560	L-tryptophan--pyruvate aminotransferase 1 [Source:UniProtKB/Swiss-Prot;Acc:Q9S7N2]	2.48537	8.60569	16.4183	1.20049e-07	3.99111e-05	8.44379
250723_at	AT5G06300	Cytokinin riboside 5'-monophosphate phosphoribohydrolase LOG7 [Source:UniProtKB/Swiss-Prot;Acc:Q8GW29]	2.51549	10.1036	6.41386	0.000171407	0.00551044	0.949024
264066_at	AT2G27880	Protein argonaute 5 [Source:UniProtKB/Swiss-Prot;Acc:Q9SJK3]	2.95341	10.3662	10.9457	3.08244e-06	0.000325432	5.19214
265821_at	AT2G17950	Protein WUSCHEL [Source:UniProtKB/Swiss-Prot;Acc:Q9SB92]	3.0832	8.20783	20.7715	1.75903e-08	1.66259e-05	10.2232
261260_at	AT1G26680	transcriptional factor B3 family protein [Source:TAIR;Acc:AT1G26680]	3.43437	8.16406	14.102	4.10503e-07	9.01114e-05	7.2411
261282_at	AT1G35750	Putative pumilio homolog 10 [Source:UniProtKB/Swiss-Prot;Acc:Q9LP21]	3.60022	7.22703	18.6528	4.24498e-08	2.34997e-05	9.42406
265624_at	AT2G27250	Protein CLAVATA 3 [Source:UniProtKB/Swiss-Prot;Acc:Q9XF04]	3.94576	6.56526	29.7525	9.08953e-10	3.67694e-06	12.6412

## Sheet: flg22_vs_mock
AFFY ATH1 121501 probe	TAIR ID	Gene description	logFC	AveExpr	t	P,Value	adj,P,Val	B
265573_at	AT2G28200	Zinc finger protein ZAT5 [Source:UniProtKB/Swiss-Prot;Acc:Q681X4]	-3.60215	6.43701	-6.14176	0.000796292	0.0457878	-0.0919493
248676_at	AT5G48850	ATSDI1 [Source:UniProtKB/TrEMBL;Acc:A0A178UKA2]	-2.87811	8.12739	-6.59398	0.00054237	0.0381286	0.314097
247013_at	AT5G67480	BTB and TAZ domain protein 4 [Source:TAIR;Acc:AT5G67480]	-2.66435	9.35947	-8.5748	0.00012517	0.0174276	1.83149
245731_at	AT1G73500	Mitogen-activated protein kinase kinase 9 [Source:UniProtKB/Swiss-Prot;Acc:Q9FX43]	-2.57979	7.71906	-7.27102	0.000316762	0.029005	0.877516
263688_at	AT1G26920	T2P11.11 protein [Source:UniProtKB/TrEMBL;Acc:Q9ZVG6]	-2.31093	8.08791	-12.4834	1.40942e-05	0.00639905	3.93478
253302_at	AT4G33660	Adhesive/proline-rich-like protein [Source:UniProtKB/TrEMBL;Acc:Q8LG30]	-2.1662	8.63828	-9.36503	7.55277e-05	0.0134916	2.33795
263333_at	AT2G03890	UBDK GAMMA 7 [Source:UniProtKB/TrEMBL;Acc:A0A178VP74]	-2.16143	5.44062	-7.45097	0.000276462	0.0265416	1.01894
251169_at	AT3G63210	Protein MARD1 [Source:UniProtKB/Swiss-Prot;Acc:Q8LGS1]	-2.14024	5.90542	-6.59917	0.000540048	0.0380883	0.318617
253305_at	AT4G33666	Uncharacterized protein At4g33666 [Source:UniProtKB/TrEMBL;Acc:Q94AJ7]	-1.97719	9.11131	-6.00945	0.000894621	0.0489265	-0.215576
257421_at	AT1G12030	At1g12030 [Source:UniProtKB/TrEMBL;Acc:O65376]	-1.81145	7.92447	-6.5284	0.00057269	0.0394956	0.256753
250036_at	AT5G18340	U-box domain-containing protein 48 [Source:UniProtKB/Swiss-Prot;Acc:Q3E9F5]	-1.79013	5.74996	-11.4868	2.30097e-05	0.00746293	3.48427
248191_at	AT5G54130	At5g54130 [Source:UniProtKB/TrEMBL;Acc:Q8GUH8]	-1.69368	6.5278	-6.57592	0.000550531	0.038547	0.29836
266313_at	AT2G26980	Non-specific serine/threonine protein kinase [Source:UniProtKB/TrEMBL;Acc:F4IVM7]	-1.44989	9.8854	-6.16166	0.000782595	0.045708	-0.0735466
264014_at	AT2G21210	SAUR-like auxin-responsive protein family [Source:TAIR;Acc:AT2G21210]	-1.38369	4.45304	-11.1288	2.77057e-05	0.00825104	3.30992
263490_at	AT2G42620	F-box protein MAX2 [Source:UniProtKB/Swiss-Prot;Acc:Q9SIM9]	-1.30625	5.68741	-7.36109	0.000295804	0.0276672	0.948725
256071_at	AT1G13640	Phosphatidylinositol 4-kinase gamma 6 [Source:UniProtKB/Swiss-Prot;Acc:Q8W4R8]	-1.28154	6.30922	-6.29603	0.000696857	0.0436109	0.0493955
261467_at	AT1G28520	Transcription factor VOZ1 [Source:UniProtKB/Swiss-Prot;Acc:Q9SGQ0]	-1.21373	6.78457	-6.41721	0.000628636	0.0416409	0.158354
251428_at	AT3G60140	Beta-glucosidase 30 [Source:UniProtKB/Swiss-Prot;Acc:Q9M1C9]	-1.15457	11.7682	-6.43721	0.00061813	0.0412276	0.176158
257922_at	AT3G23150	Ethylene receptor 2 [Source:UniProtKB/Swiss-Prot;Acc:Q0WPQ2]	-1.09065	6.12043	-7.04224	0.000378111	0.0309781	0.692802
250559_at	AT5G08010	Uncharacterized protein F13G24.210 [Source:UniProtKB/TrEMBL;Acc:Q9SD83]	-1.00884	5.88071	-7.84982	0.000206425	0.0222354	1.32081
264157_at	AT1G65310	xyloglucan endotransglucosylase/hydrolase 17 [Source:TAIR;Acc:AT1G65310]	1.00078	5.78472	6.00488	0.00089826	0.0489388	-0.21989
254432_at	AT4G20830	Berberine bridge enzyme-like 19 [Source:UniProtKB/Swiss-Prot;Acc:Q9SVG4]	1.01313	12.6428	6.26765	0.000714034	0.0440588	0.0236162
253717_at	AT4G29440	Regulator of Vps4 activity in the MVB pathway protein [Source:UniProtKB/TrEMBL;Acc:F4JNM2]	1.02797	7.79421	6.82294	0.000450031	0.0345336	0.510375
264624_at	AT1G08930	ERD6 [Source:UniProtKB/TrEMBL;Acc:A0A178W9Q9]	1.02961	12.3625	7.77077	0.000218511	0.022718	1.26221
255526_at	AT4G02350	Exocyst complex component SEC15B [Source:UniProtKB/Swiss-Prot;Acc:F4JHH5]	1.0344	8.737	6.16249	0.000782033	0.045708	-0.0727844
257420_at	AT1G77250	At1g77250 [Source:UniProtKB/TrEMBL;Acc:Q1JPM3]	1.04082	7.13027	6.70346	0.000495753	0.0362548	0.408708
249919_at	AT5G19250	Uncharacterized GPI-anchored protein At5g19250 [Source:UniProtKB/Swiss-Prot;Acc:P59833]	1.05023	9.15863	6.76369	0.00047207	0.0355458	0.460166
249361_at	AT5G40540	Protein kinase ATN1 [Source:UniProtKB/TrEMBL;Acc:Q9FM43]	1.05951	7.62633	6.01613	0.000889337	0.0489265	-0.209281
262896_at	AT1G59820	Phospholipid-transporting ATPase [Source:UniProtKB/TrEMBL;Acc:A0A178WFR7]	1.06594	9.42487	7.90696	0.000198168	0.0220175	1.36279
250944_at	AT5G03380	Heavy metal-associated isoprenylated plant protein 6 [Source:UniProtKB/Swiss-Prot;Acc:Q9LZF1]	1.0678	12.5309	7.25058	0.000321751	0.0293386	0.861245
258855_at	AT3G02070	AT3G02070 protein [Source:UniProtKB/TrEMBL;Acc:Q9SGA5]	1.0717	8.20008	6.25381	0.000722584	0.0440588	0.0110102
261052_at	AT1G01440	At1g01440 [Source:UniProtKB/TrEMBL;Acc:Q6NQ63]	1.07637	6.18578	6.60475	0.000537566	0.0380363	0.32347
267083_at	AT2G41100	Calmodulin-like protein 12 [Source:UniProtKB/Swiss-Prot;Acc:P25071]	1.08176	12.887	6.7378	0.000482088	0.0355458	0.438096
266775_at	AT2G29065	Scarecrow-like protein 34 [Source:UniProtKB/Swiss-Prot;Acc:P0C884]	1.08355	6.95955	6.24907	0.000725538	0.0440588	0.00668919
251279_at	AT3G61800	UV-stimulated scaffold protein A homolog [Source:UniProtKB/Swiss-Prot;Acc:Q9M358]	1.08547	7.86036	5.9985	0.000903366	0.0489728	-0.225914
249987_at	AT5G18490	At5g18490 [Source:UniProtKB/TrEMBL;Acc:Q940K1]	1.08884	9.58964	5.9876	0.000912163	0.0492049	-0.236216
255923_at	AT1G22180	F16L1.9 protein [Source:UniProtKB/TrEMBL;Acc:Q9LM14]	1.08941	8.37996	7.38546	0.000290411	0.0272799	0.967842
247788_at	AT5G58730	Inositol 3-kinase [Source:UniProtKB/Swiss-Prot;Acc:Q93Z01]	1.09408	8.88637	8.74759	0.000111702	0.0166734	1.94648
247438_at	AT5G62460	RING/FYVE/PHD zinc finger superfamily protein [Source:TAIR;Acc:AT5G62460]	1.09792	9.31445	6.19943	0.000757332	0.0449715	-0.0387564
265547_at	AT2G28305	Cytokinin riboside 5'-monophosphate phosphoribohydrolase [Source:UniProtKB/TrEMBL;Acc:A0A178VS96]	1.10097	8.02294	6.24127	0.000730436	0.0440588	-0.00043879
266816_at	AT2G44970	Alpha/beta-Hydrolases superfamily protein [Source:UniProtKB/TrEMBL;Acc:Q84WV5]	1.10606	10.0931	6.57301	0.000551859	0.038547	0.29582
245167_s_at	AT2G33120	AT2G33120 protein [Source:UniProtKB/TrEMBL;Acc:B9DH97]	1.11084	11.0847	7.47976	0.000270577	0.0262075	1.04126
249418_at	AT5G39785	Protein of unknown function (DUF1666) [Source:TAIR;Acc:AT5G39785]	1.11455	5.51587	6.24555	0.000727745	0.0440588	0.00347154
250289_at	AT5G13190	CONTAINS InterPro DOMAIN/s: LPS-induced tumor necrosis factor alpha factor (InterPro:IPR006629); Has 30201 Blast hits to 17322 proteins in 780 species: Archae - 12; Bacteria - 1396; Metazoa - 17338; Fungi - 3422; Plants - 5037; Viruses - 0; Other Eu /.../es - 2996 (source: NCBI BLink). [Source:TAIR;Acc:AT5G13190]	1.12091	12.7382	6.2184	0.000745001	0.0444817	-0.0213577
256637_at	AT3G12030	Calcium load-activated calcium channel [Source:UniProtKB/TrEMBL;Acc:Q9LHL8]	1.14485	9.33594	6.28274	0.000704842	0.0438294	0.0373355
246082_at	AT5G20480	LRR receptor-like serine/threonine-protein kinase EFR [Source:UniProtKB/Swiss-Prot;Acc:C0LGT6]	1.16731	8.43471	7.83212	0.000209064	0.0222354	1.30773
261193_at	AT1G32920	At1g32920/F9L11_25 [Source:UniProtKB/TrEMBL;Acc:Q93WI1]	1.16801	12.3944	6.03719	0.000872912	0.0484055	-0.189476
254784_at	AT4G12720	MutT/nudix family protein [Source:UniProtKB/TrEMBL;Acc:F4JRE7]	1.17337	11.4875	7.81893	0.000211055	0.0222354	1.29798
251980_at	AT3G53270	Small nuclear RNA activating complex (SNAPc), subunit SNAP43 protein [Source:UniProtKB/TrEMBL;Acc:Q8RXK3]	1.17354	6.82483	6.00208	0.000900493	0.0489388	-0.222529
257466_at	AT1G62840	Ankyrin repeat/KH domain protein (DUF1442) [Source:UniProtKB/TrEMBL;Acc:Q9SI67]	1.1949	8.93104	5.96928	0.000927166	0.0494351	-0.253559
255904_at	AT1G17860	Kunitz trypsin inhibitor 2 [Source:UniProtKB/Swiss-Prot;Acc:Q9LMU2]	1.19977	11.3499	7.17429	0.000341191	0.0297727	0.800099
256948_at	AT3G18930	RING/U-box superfamily protein [Source:UniProtKB/TrEMBL;Acc:A0A178VLB0]	1.20557	7.09174	7.22819	0.000327322	0.0294766	0.84336
266476_at	AT2G31090	At2g31090 [Source:UniProtKB/TrEMBL;Acc:O82275]	1.20597	10.5081	7.52432	0.00026175	0.0257266	1.07564
252230_at	AT3G49810	U-box domain-containing protein 30 [Source:UniProtKB/Swiss-Prot;Acc:Q058P4]	1.21259	5.77543	6.75316	0.000476114	0.0355458	0.451202
264588_at	AT2G17730	NEP-interacting protein 2 [Source:UniProtKB/TrEMBL;Acc:F4INM3]	1.22168	9.15278	10.0797	4.93604e-05	0.0114898	2.75609
247033_at	AT5G67250	F-box protein SKIP2 [Source:UniProtKB/Swiss-Prot;Acc:Q9FE83]	1.22282	9.042	6.07345	0.000845424	0.0473205	-0.155493
260194_at	AT1G67530	RING-type E3 ubiquitin transferase [Source:UniProtKB/TrEMBL;Acc:A0A178W7M9]	1.23646	8.13384	6.24161	0.000730218	0.0440588	-0.000122296
254380_at	AT4G21865	At4g21865 [Source:UniProtKB/TrEMBL;Acc:A0JPV5]	1.2405	7.33046	6.10424	0.000822867	0.0469443	-0.126784
246409_at	AT1G57700	Protein kinase superfamily protein [Source:UniProtKB/TrEMBL;Acc:F4I854]	1.25042	5.81761	6.1676	0.00077856	0.045708	-0.0680642
255627_at	AT4G00955	FUNCTIONS IN: molecular_function unknown; INVOLVED IN: biological_process unknown; LOCATED IN: endomembrane system; EXPRESSED IN: 14 plant structures; EXPRESSED DURING: 9 growth stages; CONTAINS InterPro DOMAIN/s: EGF-like (InterPro:IPR006210); BEST /.../dopsis thaliana protein match is: Protein kinase superfamily protein (TAIR:AT2G23450.1); Has 94 Blast hits to 88 proteins in 13 species: Archae …	1.26334	6.57955	7.81795	0.000211202	0.0222354	1.29726
260415_at	AT1G69790	Probable serine/threonine-protein kinase PBL18 [Source:UniProtKB/Swiss-Prot;Acc:Q5XF79]	1.29943	8.73521	7.08951	0.000364391	0.0302523	0.731428
245051_at	AT2G23320	Probable WRKY transcription factor 15 [Source:UniProtKB/Swiss-Prot;Acc:O22176]	1.30137	11.2907	9.80405	5.79692e-05	0.0123855	2.59901
262842_at	AT1G14720	Xyloglucan endotransglucosylase/hydrolase [Source:UniProtKB/TrEMBL;Acc:A0A178W9E1]	1.31501	8.68002	6.13258	0.000802701	0.0459618	-0.100454
249393_at	AT5G40170	Receptor-like protein 54 [Source:UniProtKB/Swiss-Prot;Acc:F4KHA2]	1.32005	9.0567	6.22115	0.000743234	0.0444817	-0.0188409
260243_at	AT1G63720	At1g63720/F24D7_9 [Source:UniProtKB/TrEMBL;Acc:Q93W23]	1.32117	9.70675	7.1177	0.000356481	0.0301116	0.754349
259461_at	AT1G18900	Pentatricopeptide repeat (PPR) superfamily protein [Source:UniProtKB/TrEMBL;Acc:F4IDY2]	1.34643	9.06159	8.35324	0.000145269	0.0185998	1.68036
247525_at	AT5G61380	Two-component response regulator-like APRR1 [Source:UniProtKB/Swiss-Prot;Acc:Q9LKL2]	1.35319	8.67149	6.89759	0.00042392	0.033232	0.573075
258566_at	AT3G04110	Glutamate receptor 1.1 [Source:UniProtKB/Swiss-Prot;Acc:Q9M8W7]	1.3549	7.91489	8.10426	0.000172437	0.020648	1.50541
264619_at	AT2G17760	Aspartyl protease family protein 1 [Source:UniProtKB/Swiss-Prot;Acc:Q8VYV9]	1.36051	9.90529	7.89696	0.000199585	0.0220175	1.35546
245666_at	AT1G28280	VQ motif-containing protein 4 [Source:UniProtKB/Swiss-Prot;Acc:Q5M750]	1.36062	9.42847	9.4654	7.10263e-05	0.0131717	2.39885
255095_at	AT4G08500	Mitogen-activated protein kinase kinase kinase 1 [Source:UniProtKB/Swiss-Prot;Acc:Q39008]	1.3628	8.74262	7.39128	0.000289139	0.0272799	0.972404
254248_at	AT4G23270	cysteine-rich RLK (RECEPTOR-like protein kinase) 19 [Source:TAIR;Acc:AT4G23270]	1.36351	10.4883	6.25153	0.000724006	0.0440588	0.00892787
246607_at	AT5G35370	G-type lectin S-receptor-like serine/threonine-protein kinase At5g35370 [Source:UniProtKB/Swiss-Prot;Acc:O65238]	1.37968	9.6479	8.4742	0.00013387	0.0181207	1.76339
263108_at	AT1G65240	Aspartic proteinase-like protein 2 [Source:UniProtKB/Swiss-Prot;Acc:Q9S9K4]	1.3836	6.25187	7.90663	0.000198214	0.0220175	1.36255
248767_at	AT5G47710	Protein C2-DOMAIN ABA-RELATED 11 [Source:UniProtKB/Swiss-Prot;Acc:Q9FIK8]	1.38919	8.04841	7.04977	0.000375886	0.030912	0.698971
265161_at	AT1G30900	Vacuolar-sorting receptor 6 [Source:UniProtKB/Swiss-Prot;Acc:Q9FYH7]	1.39486	5.37666	6.49448	0.00058913	0.0402474	0.226892
248611_at	AT5G49520	Probable WRKY transcription factor 48 [Source:UniProtKB/Swiss-Prot;Acc:Q9FGZ4]	1.39686	10.5466	6.35483	0.000662752	0.0423559	0.102488
266964_at	AT2G39480	ABC transporter B family member 6 [Source:UniProtKB/Swiss-Prot;Acc:Q8LPT1]	1.40402	9.01219	6.37012	0.000654198	0.0421803	0.116225
252009_at	AT3G52800	A20/AN1-like zinc finger family protein [Source:UniProtKB/TrEMBL;Acc:A0A178VIF4]	1.40632	11.1045	6.15165	0.000789452	0.0457567	-0.0827986
263613_at	AT2G25250	At2g25250 [Source:UniProtKB/TrEMBL;Acc:Q9SIR8]	1.40903	8.54676	7.18483	0.000338426	0.0297727	0.808587
246931_at	AT5G25170	At5g25170 [Source:UniProtKB/TrEMBL;Acc:Q6NQ19]	1.41767	7.71903	7.38841	0.000289766	0.0272799	0.970154
250335_at	AT5G11650	Alpha/beta-Hydrolases superfamily protein [Source:UniProtKB/TrEMBL;Acc:Q9LYG5]	1.4223	9.32424	6.20019	0.000756838	0.0449715	-0.0380646
263419_at	AT2G17220	Probable serine/threonine-protein kinase PIX13 [Source:UniProtKB/Swiss-Prot;Acc:Q9SII6]	1.42994	10.8569	6.29891	0.000695141	0.0436109	0.0520064
253338_at	AT4G33430	BRI1-associated receptor kinase [Source:UniProtKB/TrEMBL;Acc:F4JIX9]	1.4303	10.5076	7.24372	0.000323447	0.0293703	0.855768
258176_at	AT3G21650	Serine/threonine protein phosphatase 2A regulatory subunit [Source:UniProtKB/TrEMBL;Acc:A0A178V736]	1.43187	8.19091	6.56856	0.0005539	0.0385659	0.291928
259479_at	AT1G19020	CDP-diacylglycerol-glycerol-3-phosphate 3-phosphatidyltransferase [Source:UniProtKB/TrEMBL;Acc:Q8VYY6]	1.44208	12.8787	7.76822	0.000218914	0.022718	1.26031
252928_at	AT4G38940	F-box/kelch-repeat protein At4g38940 [Source:UniProtKB/Swiss-Prot;Acc:Q9SVJ9]	1.44404	8.45143	7.52267	0.00026207	0.0257266	1.07437
266609_at	AT2G35510	Probable inactive poly [ADP-ribose] polymerase SRO1 [Source:UniProtKB/Swiss-Prot;Acc:O82289]	1.4551	9.73631	7.8982	0.000199408	0.0220175	1.35637
245662_at	AT1G28190	F3H9.15 protein [Source:UniProtKB/TrEMBL;Acc:Q9FZ93]	1.46309	10.5459	8.65765	0.000118492	0.0173121	1.88693
253457_at	AT4G32060	Calcium uptake protein, mitochondrial [Source:UniProtKB/Swiss-Prot;Acc:Q9SZ45]	1.48523	10.8277	9.23141	8.20415e-05	0.0136607	2.25571
247132_at	AT5G66200	Armadillo repeat only 2 [Source:UniProtKB/TrEMBL;Acc:Q9FKW5]	1.49294	8.90688	8.20813	0.000160448	0.0198069	1.57907
246054_at	AT5G08360	At5g08360 [Source:UniProtKB/TrEMBL;Acc:Q84MC6]	1.50455	6.80418	9.32026	7.76413e-05	0.0136607	2.31054
246955_at	AT5G04870	CPK1 [Source:UniProtKB/TrEMBL;Acc:A0A178UQJ5]	1.52688	7.94099	6.45009	0.000611466	0.0410504	0.187607
253614_at	AT4G30350	Protein SMAX1-LIKE 2 [Source:UniProtKB/Swiss-Prot;Acc:Q9M0C5]	1.52911	11.3063	6.81483	0.000452978	0.0345562	0.503525
249050_at	AT5G44290	AT5G44290 protein [Source:UniProtKB/TrEMBL;Acc:Q9FKV9]	1.53054	9.33578	7.016	0.000385981	0.0312702	0.671255
260303_at	AT1G70520	Cysteine-rich receptor-like protein kinase 2 [Source:UniProtKB/Swiss-Prot;Acc:Q9CAL3]	1.55394	9.15588	5.97085	0.000925871	0.0494351	-0.252073
261027_at	AT1G01340	Probable cyclic nucleotide-gated ion channel 10 [Source:UniProtKB/Swiss-Prot;Acc:Q9LNJ0]	1.56756	9.65742	8.3779	0.000142857	0.0184218	1.69739
257861_at	AT3G13050	Organic cation/carnitine transporter 7 [Source:UniProtKB/Swiss-Prot;Acc:Q940M4]	1.57405	8.97713	6.3008	0.00069402	0.0436109	0.0537146
253464_at	AT4G32030	At4g32030 [Source:UniProtKB/TrEMBL;Acc:O49388]	1.57472	8.8879	7.16104	0.000344701	0.0297727	0.789422
245765_at	AT1G33600	Leucine-rich repeat (LRR) family protein [Source:UniProtKB/TrEMBL;Acc:Q9FW48]	1.58335	11.5838	6.75171	0.000476675	0.0355458	0.449964
253046_at	AT4G37370	Cytochrome P450, family 81, subfamily D, polypeptide 8 [Source:UniProtKB/TrEMBL;Acc:Q9SZT7]	1.58752	12.0621	11.8265	1.93859e-05	0.00704128	3.64341
262845_at	AT1G14740	Protein OBERON 3 [Source:UniProtKB/Swiss-Prot;Acc:Q94B71]	1.60549	8.61691	7.8626	0.000204544	0.0222354	1.33023
257088_at	AT3G20510	Protein FATTY ACID EXPORT 6 [Source:UniProtKB/Swiss-Prot;Acc:Q9LJU6]	1.60743	10.2775	6.79011	0.000462095	0.0349668	0.482601
246858_at	AT5G25930	Kinase family with leucine-rich repeat domain-containing protein [Source:UniProtKB/TrEMBL;Acc:Q9XGZ2]	1.61854	11.3527	7.09934	0.00036161	0.0302523	0.739432
254291_at	AT4G23010	UDP-galactose transporter 2 [Source:TAIR;Acc:AT4G23010]	1.62351	11.2202	6.06376	0.000852674	0.0475252	-0.164561
265852_at	AT2G42350	RING-H2 finger protein ATL40 [Source:UniProtKB/Swiss-Prot;Acc:Q9SLC4]	1.66498	7.70379	9.38832	7.44548e-05	0.0134099	2.35214
247493_at	AT5G61910	DCD (Development and Cell Death) domain protein [Source:UniProtKB/TrEMBL;Acc:F4K518]	1.66788	9.44728	6.53825	0.000568016	0.0392977	0.265396
260878_at	AT1G21450	Scarecrow-like protein 1 [Source:UniProtKB/Swiss-Prot;Acc:Q9SDQ3]	1.66989	10.2385	6.01033	0.000893922	0.0489265	-0.214745
267392_at	AT2G44490	Beta-glucosidase 26, peroxisomal [Source:UniProtKB/Swiss-Prot;Acc:O64883]	1.67032	12.9481	6.93535	0.000411376	0.0327194	0.604553
253632_at	AT4G30430	Tetraspanin-9 [Source:UniProtKB/Swiss-Prot;Acc:Q9M0B7]	1.69477	5.57213	6.07217	0.000846381	0.0473205	-0.156694
257407_at	AT1G27100	Actin cross-linking protein [Source:UniProtKB/TrEMBL;Acc:Q0WQH3]	1.69514	10.7857	11.9385	1.83397e-05	0.00691314	3.69456
247811_at	AT5G58430	Exocyst complex component EXO70B1 [Source:UniProtKB/Swiss-Prot;Acc:Q9FGH9]	1.6972	10.2004	6.40826	0.000633409	0.0418299	0.150361
253012_at	AT4G37900	Glycine-rich domain-containing protein 2 [Source:UniProtKB/Swiss-Prot;Acc:Q9SZJ2]	1.69912	6.81641	6.82428	0.000449544	0.0345336	0.511513
248914_at	AT5G45750	RABA1c [Source:UniProtKB/TrEMBL;Acc:A0A178UDB2]	1.70841	9.93845	6.08315	0.000838246	0.0473205	-0.14644
255714_at	AT4G00300	Receptor-like kinase [Source:UniProtKB/TrEMBL;Acc:Q0WQL0]	1.72829	9.47862	7.41165	0.00028474	0.0270976	0.988323
259512_at	AT1G12360	SNARE-interacting protein KEULE [Source:UniProtKB/Swiss-Prot;Acc:Q9C5X3]	1.73292	10.2032	6.26466	0.000715868	0.0440588	0.0208994
253284_at	AT4G34150	AT4g34150/F28A23_90 [Source:UniProtKB/TrEMBL;Acc:Q945K9]	1.7382	12.0526	8.13382	0.000168923	0.0203389	1.52647
248486_at	AT5G51060	RHD2 [Source:UniProtKB/TrEMBL;Acc:A0A178UIV0]	1.7484	9.80018	7.88014	0.000201995	0.022121	1.34312
261378_at	AT1G18890	Calcium-dependent protein kinase 10 [Source:UniProtKB/Swiss-Prot;Acc:Q9M9V8]	1.74955	8.68784	6.95525	0.000404935	0.032444	0.62108
267209_at	AT2G30930	Expressed protein [Source:UniProtKB/TrEMBL;Acc:O80858]	1.74966	9.15185	7.13126	0.000352748	0.0300291	0.765339
248698_at	AT5G48380	Probably inactive leucine-rich repeat receptor-like protein kinase At5g48380 [Source:UniProtKB/Swiss-Prot;Acc:Q9ASS4]	1.74997	11.0106	8.20317	0.000160998	0.0198069	1.57557
264746_at	AT1G62300	Uncharacterized protein At1g62300 (Fragment) [Source:UniProtKB/TrEMBL;Acc:C0SV11]	1.75309	12.2847	9.78375	5.86687e-05	0.0124133	2.58724
264313_at	AT1G70410	Beta carbonic anhydrase 4 [Source:UniProtKB/Swiss-Prot;Acc:Q94CE4]	1.76841	9.75558	6.16249	0.000782029	0.045708	-0.0727797
247532_at	AT5G61560	U-box domain-containing protein kinase family protein [Source:TAIR;Acc:AT5G61560]	1.76879	10.0641	6.29345	0.000698399	0.0436109	0.0470557
251192_at	AT3G62720	XXT1 [Source:UniProtKB/TrEMBL;Acc:A0A178VEJ0]	1.77164	9.17173	8.57581	0.000125086	0.0174276	1.83217
262801_at	AT1G21010	At1g21010 [Source:UniProtKB/TrEMBL;Acc:Q7XJ58]	1.79037	10.8851	5.99146	0.000909032	0.0491577	-0.232561
249746_at	AT5G24590	NAC domain-containing protein 91 [Source:UniProtKB/Swiss-Prot;Acc:Q9LKG8]	1.79347	8.42662	6.14492	0.000794096	0.0457878	-0.0890208
267028_at	AT2G38470	WRKY33 [Source:UniProtKB/TrEMBL;Acc:A0A384L4W4]	1.81362	12.4532	8.58581	0.000124258	0.0174276	1.83889
266552_at	AT2G46330	ATAGP16 [Source:UniProtKB/TrEMBL;Acc:A0A178VYP5]	1.82403	12.9376	6.74836	0.000477974	0.0355458	0.447106
264951_at	AT1G76970	TOM1-like protein 4 [Source:UniProtKB/Swiss-Prot;Acc:Q6NQK0]	1.82889	9.12958	9.50828	6.91982e-05	0.0131134	2.42464
258786_at	AT3G11820	SYR1 [Source:UniProtKB/TrEMBL;Acc:A0A178VIM4]	1.83426	10.9472	6.15593	0.000786515	0.045708	-0.0788449
254387_at	AT4G21850	MSRB9 [Source:UniProtKB/TrEMBL;Acc:A0A178V287]	1.85524	6.32559	7.75525	0.000220978	0.0228186	1.25064
251910_at	AT3G53810	L-type lectin-domain containing receptor kinase IV.2 [Source:UniProtKB/Swiss-Prot;Acc:Q9M345]	1.85897	8.30566	8.39755	0.000140968	0.0182976	1.71092
248968_at	AT5G45280	Pectin acetylesterase 11 [Source:UniProtKB/Swiss-Prot;Acc:Q9FH82]	1.86256	7.90759	9.45865	7.13192e-05	0.0131717	2.39478
247394_at	AT5G62865	Uncharacterized protein At5g62860/MQB2_160 [Source:UniProtKB/TrEMBL;Acc:Q9FM08]	1.87674	7.94187	6.43628	0.000618613	0.0412276	0.175333
253664_at	AT4G30210	P450 reductase 2 [Source:TAIR;Acc:AT4G30210]	1.87684	12.0343	6.27138	0.00071175	0.0440588	0.0270086
247790_at	AT5G58720	SMR domain-containing protein At5g58720 [Source:UniProtKB/Swiss-Prot;Acc:O65573]	1.87728	9.07645	11.5919	2.181e-05	0.00746293	3.53418
264841_at	AT1G03740	F21B7.34 [Source:UniProtKB/TrEMBL;Acc:Q9LR53]	1.87763	8.94905	6.40169	0.000636932	0.0418771	0.144499
267411_at	AT2G34930	Disease resistance family protein / LRR family protein [Source:UniProtKB/TrEMBL;Acc:O64757]	1.87797	7.59149	7.89377	0.000200039	0.0220175	1.35312
263379_at	AT2G40140	Zinc finger CCCH domain-containing protein 29 [Source:UniProtKB/Swiss-Prot;Acc:Q9XEE6]	1.89619	11.0955	8.16885	0.000164865	0.0200721	1.55133
266203_at	AT2G02230	F-box protein PP2-B1 [Source:UniProtKB/Swiss-Prot;Acc:Q6NPT8]	1.92133	7.36062	6.8484	0.000440924	0.0340747	0.53183
250676_at	AT5G06320	NHL3 [Source:UniProtKB/TrEMBL;Acc:A0A178UB58]	1.92175	12.2895	7.93267	0.000194576	0.0220175	1.38158
251684_at	AT3G56410	Uncharacterized protein T5P19_60 [Source:UniProtKB/TrEMBL;Acc:Q9LXZ9]	1.92551	9.06243	12.0989	1.69523e-05	0.00677964	3.76677
251640_at	AT3G57450	At3g57450 [Source:UniProtKB/TrEMBL;Acc:Q9SCM7]	1.93035	12.2704	8.41787	0.000139045	0.0182976	1.72488
261109_at	AT1G75450	Cytokinin dehydrogenase 5 [Source:UniProtKB/Swiss-Prot;Acc:Q67YU0]	1.94025	6.70611	6.69458	0.000499357	0.0363962	0.401089
258616_at	AT3G02880	Probable inactive receptor kinase At3g02880 [Source:UniProtKB/Swiss-Prot;Acc:Q9M8T0]	1.94438	12.1485	7.06585	0.000371185	0.0306411	0.712125
259876_at	AT1G76700	Chaperone protein dnaJ 10 [Source:UniProtKB/Swiss-Prot;Acc:Q8GYX8]	1.9546	8.30646	14.9769	4.77827e-06	0.0038198	4.87322
256024_at	AT1G58340	Protein DETOXIFICATION 48 [Source:UniProtKB/Swiss-Prot;Acc:Q9SLV0]	1.95848	7.54204	6.68612	0.00050282	0.0365265	0.393817
247279_at	AT5G64310	Classical arabinogalactan protein 1 [Source:UniProtKB/Swiss-Prot;Acc:Q8LCN5]	1.96012	12.3077	6.44869	0.000612187	0.0410504	0.186362
254592_at	AT4G18880	HSF A4A [Source:UniProtKB/TrEMBL;Acc:A0A178UUP9]	1.96584	10.8934	10.6978	3.49048e-05	0.00935471	3.09045
259040_at	AT3G09270	Glutathione S-transferase U8 [Source:UniProtKB/Swiss-Prot;Acc:Q9SR36]	1.96685	8.99292	6.91852	0.000416912	0.0329195	0.590545
256958_at	AT3G13430	RING/U-box superfamily protein [Source:UniProtKB/TrEMBL;Acc:Q9LJE9]	1.99161	9.21571	10.0569	5.00147e-05	0.0114898	2.74327
259478_at	AT1G18980	At1g18980 [Source:UniProtKB/TrEMBL;Acc:Q29PR5]	1.99182	6.39442	7.20359	0.00033357	0.0296714	0.823654
266017_at	AT2G18690	Expressed protein [Source:UniProtKB/TrEMBL;Acc:Q9ZV49]	1.99265	11.978	12.0799	1.71101e-05	0.00677964	3.75829
256526_at	AT1G66090	Disease resistance protein (TIR-NBS class) [Source:UniProtKB/TrEMBL;Acc:Q9C515]	1.99947	10.9115	8.2177	0.000159392	0.0198069	1.58581
264351_at	AT1G03370	C2 and GRAM domain-containing protein At1g03370 [Source:UniProtKB/Swiss-Prot;Acc:Q9ZVT9]	2.00764	9.34625	6.09563	0.000829105	0.0471282	-0.1348
249260_at	AT5G41680	Probably inactive receptor-like protein kinase At5g41680 [Source:UniProtKB/Swiss-Prot;Acc:Q3E8J4]	2.01917	6.72482	7.1212	0.000355512	0.0301116	0.757191
248129_at	AT5G54780	Ypt/Rab-GAP domain of gyp1p superfamily protein [Source:UniProtKB/TrEMBL;Acc:Q0WV47]	2.02047	7.93767	6.46758	0.000602552	0.0409078	0.203114
254331_s_at	AT4G22710	Cytochrome P450 - like protein [Source:UniProtKB/TrEMBL;Acc:O49652]	2.03216	12.0251	6.0831	0.000838277	0.0473205	-0.14648
267490_at	AT2G19130	G-type lectin S-receptor-like serine/threonine-protein kinase At2g19130 [Source:UniProtKB/Swiss-Prot;Acc:O64477]	2.04162	10.137	7.66795	0.000235467	0.0236476	1.1851
256735_at	AT3G29400	Exocyst subunit Exo70 family protein [Source:UniProtKB/TrEMBL;Acc:Q9LIA2]	2.05279	9.35064	6.63827	0.000522931	0.037245	0.352542
247044_at	AT5G66850	Mitogen-activated protein kinase kinase kinase 5 [Source:UniProtKB/Swiss-Prot;Acc:Q9C5H5]	2.06256	8.95696	11.3718	2.44093e-05	0.00770946	3.42904
254575_at	AT4G19460	UDP-Glycosyltransferase superfamily protein [Source:UniProtKB/TrEMBL;Acc:F4JT73]	2.12003	6.39817	6.33412	0.000674541	0.0427334	0.0838379
245200_at	AT1G67850	AT1G67850 protein [Source:UniProtKB/TrEMBL;Acc:Q94F37]	2.1224	7.77776	8.717	0.00011396	0.0167806	1.9263
253063_at	AT4G37640	ACA2 [Source:UniProtKB/TrEMBL;Acc:A0A384LFJ2]	2.13005	10.2847	6.4534	0.000609768	0.0410504	0.190544
260255_at	AT1G74330	Protein kinase superfamily protein [Source:UniProtKB/TrEMBL;Acc:F4HTX0]	2.13726	7.40817	8.59693	0.000123345	0.0174276	1.84635
258650_at	AT3G09830	Serine/threonine-protein kinase PCRK1 [Source:UniProtKB/Swiss-Prot;Acc:Q9SF86]	2.15287	9.90307	7.28205	0.000314105	0.028883	0.886288
264717_at	AT1G70140	Formin-like protein 8 [Source:UniProtKB/Swiss-Prot;Acc:O04532]	2.15695	9.48059	9.25781	8.07048e-05	0.0136607	2.27206
259033_at	AT3G09405	Pectin acetylesterase 4 [Source:UniProtKB/Swiss-Prot;Acc:Q9SR23]	2.16474	8.55888	6.63819	0.000522965	0.037245	0.352472
264107_s_at	AT2G13790	Somatic embryogenesis receptor kinase 4 [Source:UniProtKB/Swiss-Prot;Acc:Q9SKG5]	2.16734	10.5167	6.88994	0.000426513	0.0333154	0.566681
252310_at	AT3G49350	At3g49350 [Source:UniProtKB/TrEMBL;Acc:Q4V3B4]	2.16866	9.33907	12.0176	1.76396e-05	0.00686463	3.73034
263937_at	AT2G35910	RING-H2 finger protein ATL70 [Source:UniProtKB/Swiss-Prot;Acc:Q8RX29]	2.19191	7.93071	7.09116	0.000363923	0.0302523	0.732773
261033_at	AT1G17380	Protein TIFY 11A [Source:UniProtKB/Swiss-Prot;Acc:Q9LDU5]	2.20505	8.57576	6.73599	0.000482796	0.0355458	0.436555
249423_at	AT5G39785	Protein of unknown function (DUF1666) [Source:TAIR;Acc:AT5G39785]	2.20929	7.69491	8.07927	0.000175474	0.0207832	1.48755
256969_at	AT3G21080	ABC transporter-like protein [Source:UniProtKB/TrEMBL;Acc:Q9LJC4]	2.22889	6.36323	7.14366	0.000349373	0.0298583	0.775376
246529_at	AT5G15730	Calcium/calmodulin-regulated receptor-like kinase 2 [Source:UniProtKB/Swiss-Prot;Acc:Q9LFV3]	2.23034	8.26415	7.09602	0.000362548	0.0302523	0.736725
250745_at	AT5G05850	Plant intracellular Ras-group-related LRR protein 1 [Source:UniProtKB/Swiss-Prot;Acc:Q9FFJ3]	2.23808	8.31416	12.2338	1.5879e-05	0.0067494	3.82653
251071_at	AT5G01950	Leucine-rich repeat protein kinase family protein [Source:TAIR;Acc:AT5G01950]	2.23808	7.33981	8.56068	0.000126351	0.0174276	1.82198
248581_at	AT5G49900	Non-lysosomal glucosylceramidase [Source:UniProtKB/TrEMBL;Acc:Q8GUI9]	2.23855	8.11992	6.65661	0.000515115	0.0371718	0.368396
263075_at	AT2G17570	Dehydrodolichyl diphosphate synthase 6 [Source:UniProtKB/Swiss-Prot;Acc:Q8S2T1]	2.24263	8.79386	9.6639	6.30045e-05	0.0128056	2.51716
257536_at	AT3G02800	Tyrosine-protein phosphatase DSP3 [Source:UniProtKB/Swiss-Prot;Acc:Q681Z2]	2.24651	6.82026	8.76907	0.000110148	0.0165548	1.9606
262082_s_at	AT1G56140	Probable LRR receptor-like serine/threonine-protein kinase At1g56140 [Source:UniProtKB/Swiss-Prot;Acc:C0LGH3]	2.24859	10.7307	6.17901	0.000770875	0.0456513	-0.0575459
256756_at	AT3G25610	Phospholipid-transporting ATPase 10 [Source:UniProtKB/Swiss-Prot;Acc:Q9LI83]	2.25054	10.9016	12.5443	1.36948e-05	0.00639905	3.96074
252977_at	AT4G38560	Phospholipase like protein [Source:UniProtKB/TrEMBL;Acc:Q0WV01]	2.26737	6.79925	7.69199	0.000231372	0.0234129	1.20322
255511_at	AT4G02075	At4g02075 [Source:UniProtKB/TrEMBL;Acc:Q9XF50]	2.27139	7.24241	7.15959	0.000345088	0.0297727	0.788252
263475_at	AT2G31945	At2g31940/F20M17.2 [Source:UniProtKB/TrEMBL;Acc:Q8RU85]	2.27646	10.2225	7.00693	0.000388745	0.0313775	0.663792
245251_at	AT4G17615	calcineurin B-like protein 1 [Source:TAIR;Acc:AT4G17615]	2.29062	9.97128	9.39126	7.43207e-05	0.0134099	2.35393
247086_at	AT5G66320	GATA transcription factor 5 [Source:UniProtKB/Swiss-Prot;Acc:Q9FH57]	2.29517	8.788	12.6007	1.3336e-05	0.00639905	3.98467
263478_at	AT2G31880	Leucine-rich repeat receptor-like serine/threonine/tyrosine-protein kinase SOBIR1 [Source:UniProtKB/Swiss-Prot;Acc:Q9SKB2]	2.30197	12.3285	6.46375	0.000604491	0.040912	0.199721
261445_at	AT1G28380	NSL1 [Source:UniProtKB/TrEMBL;Acc:A0A178WFB2]	2.30837	10.866	7.61941	0.000243995	0.0243917	1.14833
247571_at	AT5G61210	SNP33 [Source:UniProtKB/TrEMBL;Acc:A0A178UGR9]	2.30915	10.4792	6.79454	0.000460446	0.0349634	0.486356
252470_at	AT3G46930	Protein kinase superfamily protein [Source:UniProtKB/TrEMBL;Acc:A0A1I9LS70]	2.31405	8.91501	6.22608	0.000740071	0.0444308	-0.0143225
245566_at	--	--	2.31618	8.14102	7.51073	0.000264406	0.0258395	1.06518
245641_at	AT1G25370	Putative uncharacterized protein [Source:UniProtKB/TrEMBL;Acc:Q8LFI6]	2.32185	8.89446	8.54226	0.000127911	0.0175319	1.80955
250492_at	AT5G09790	SDG15 [Source:UniProtKB/TrEMBL;Acc:A0A178UEL1]	2.32974	8.56305	10.5128	3.8645e-05	0.0100261	2.99285
248298_at	AT5G53110	RING/U-box superfamily protein [Source:UniProtKB/TrEMBL;Acc:F4KJ04]	2.33787	6.99453	9.1109	8.84769e-05	0.0141778	2.18039
260239_at	AT1G74360	Probable LRR receptor-like serine/threonine-protein kinase At1g74360 [Source:UniProtKB/Swiss-Prot;Acc:C0LGJ1]	2.34248	10.9262	7.59004	0.000249325	0.0248107	1.12598
249252_at	AT5G42010	Similarity to unknown protein [Source:UniProtKB/TrEMBL;Acc:Q9FHY2]	2.35287	8.24862	15.8411	3.41725e-06	0.0033851	5.14666
253414_at	AT4G33050	calmodulin-binding family protein [Source:TAIR;Acc:AT4G33050]	2.35597	12.612	16.759	2.43862e-06	0.00337371	5.41279
251479_at	AT3G59700	L-type lectin-domain containing receptor kinase V.5 [Source:UniProtKB/Swiss-Prot;Acc:Q96285]	2.36444	9.45722	10.2219	4.55012e-05	0.0110929	2.83517
265987_at	AT2G24240	BTB/POZ domain-containing protein At2g24240 [Source:UniProtKB/Swiss-Prot;Acc:Q9ZUH1]	2.38177	8.25948	7.45806	0.000275	0.026518	1.02445
262408_at	AT1G34750	Probable protein phosphatase 2C 10 [Source:UniProtKB/Swiss-Prot;Acc:Q9S9Z7]	2.41076	7.79724	9.52939	6.83182e-05	0.0130602	2.4373
257583_at	AT1G66480	Uncharacterized protein At1g66480 [Source:UniProtKB/Swiss-Prot;Acc:Q6NLC8]	2.4152	7.09568	8.08141	0.000175211	0.0207832	1.48908
255880_at	AT1G67060	AT1G67060 protein [Source:UniProtKB/TrEMBL;Acc:A0JQ16]	2.41594	8.63083	12.7331	1.2537e-05	0.00639905	4.0402
262832_s_at	AT1G14880	Protein PLANT CADMIUM RESISTANCE 1 [Source:UniProtKB/Swiss-Prot;Acc:Q9LQU2]	2.44667	12.5019	6.37145	0.000653462	0.0421803	0.117416
259211_at	AT3G09020	Alpha 1,4-glycosyltransferase family protein [Source:UniProtKB/TrEMBL;Acc:Q9S790]	2.44707	7.86096	10.1918	4.62884e-05	0.0110929	2.81854
260296_at	AT1G63750	Disease resistance protein (TIR-NBS-LRR class) family [Source:UniProtKB/TrEMBL;Acc:Q9CAE0]	2.45875	6.23291	6.008	0.000895776	0.0489265	-0.216948
251769_at	AT3G55950	Putative serine/threonine-protein kinase-like protein CCR3 [Source:UniProtKB/Swiss-Prot;Acc:Q9LY50]	2.46081	8.7943	11.1775	2.70052e-05	0.00817396	3.33407
251790_at	AT3G55470	At3g55470 [Source:UniProtKB/TrEMBL;Acc:Q9M2T2]	2.46379	11.1087	9.63214	6.42149e-05	0.0128056	2.49842
264279_s_at	AT1G78820	EP1-like glycoprotein 1 [Source:UniProtKB/Swiss-Prot;Acc:Q9ZVA1]	2.47117	11.5705	6.23902	0.000731854	0.0440588	-0.00249334
251789_at	AT3G55450	PBS1-like 1 [Source:UniProtKB/TrEMBL;Acc:F4IWV6]	2.47468	9.23197	12.7558	1.24056e-05	0.00639905	4.04964
250301_at	AT5G11970	ABC family ABC transporter, putative (DUF3511) [Source:UniProtKB/TrEMBL;Acc:Q9LYH6]	2.49342	9.70979	9.82773	5.7165e-05	0.0123346	2.61271
252652_at	AT3G44720	Arogenate dehydratase 4, chloroplastic [Source:UniProtKB/Swiss-Prot;Acc:O22241]	2.51274	10.8982	11.4634	2.32863e-05	0.00746293	3.47311
264774_at	AT1G22890	AT1G22890 protein [Source:UniProtKB/TrEMBL;Acc:A0JQ18]	2.54048	8.01663	7.80369	0.000213382	0.0223569	1.28668
264660_at	AT1G09940	Glutamyl-tRNA reductase 2, chloroplastic [Source:UniProtKB/Swiss-Prot;Acc:P49294]	2.54467	10.4491	8.34642	0.000145944	0.0185998	1.67564
261832_at	AT1G10650	Putative S-ribonuclease binding protein SBP1 [Source:UniProtKB/TrEMBL;Acc:Q84JF9]	2.55476	9.31561	9.73709	6.03146e-05	0.0125941	2.56007
251987_at	AT3G53280	Cytochrome P450 71B5 [Source:UniProtKB/Swiss-Prot;Acc:O65784]	2.5595	8.4477	11.063	2.86835e-05	0.00825104	3.27714
265737_at	AT2G01180	phosphatidic acid phosphatase 1 [Source:TAIR;Acc:AT2G01180]	2.55989	12.091	12.2402	1.58303e-05	0.0067494	3.82933
253257_at	AT4G34390	XLG2 [Source:UniProtKB/TrEMBL;Acc:A0A178V358]	2.57701	9.92916	12.091	1.70173e-05	0.00677964	3.76326
263565_at	AT2G15390	Probable fucosyltransferase 4 [Source:UniProtKB/Swiss-Prot;Acc:Q9SJP2]	2.59103	9.42812	9.62406	6.4527e-05	0.0128056	2.49364
261718_at	AT1G18390	Protein kinase superfamily protein [Source:TAIR;Acc:AT1G18390]	2.59624	11.0826	7.84396	0.000207295	0.0222354	1.31648
253204_at	AT4G34460	ELK4 [Source:UniProtKB/TrEMBL;Acc:A0A178V0Y1]	2.60221	11.1099	10.3239	4.29494e-05	0.0107586	2.89105
251061_at	AT5G01830	RING-type E3 ubiquitin transferase [Source:UniProtKB/TrEMBL;Acc:A0A178UNI7]	2.60382	8.08916	9.53397	6.8129e-05	0.0130602	2.44004
252126_at	AT3G50950	Disease resistance RPP13-like protein 4 [Source:UniProtKB/Swiss-Prot;Acc:Q38834]	2.61017	11.0291	9.93804	5.35849e-05	0.0119161	2.676
254292_at	AT4G23030	Protein DETOXIFICATION 49 [Source:UniProtKB/Swiss-Prot;Acc:O82752]	2.6103	6.30708	6.15804	0.000785068	0.045708	-0.0768928
252903_at	AT4G39570	F-box/kelch-repeat protein At4g39570 [Source:UniProtKB/Swiss-Prot;Acc:Q9SVA1]	2.61829	7.60811	6.3801	0.000648685	0.0420738	0.125173
257785_at	AT3G26980	Membrane-anchored ubiquitin-fold protein [Source:UniProtKB/TrEMBL;Acc:A0A178VGS7]	2.62361	7.6264	7.16238	0.000344344	0.0297727	0.790505
266101_at	AT2G37940	ERH1 [Source:UniProtKB/TrEMBL;Acc:A0A178VV03]	2.62495	11.7133	11.9319	1.83987e-05	0.00691314	3.6916
264580_at	AT1G05340	Cysteine-rich TM module stress tolerance protein [Source:UniProtKB/TrEMBL;Acc:O23035]	2.66869	11.2035	9.20321	8.34975e-05	0.0136817	2.23818
266231_at	AT2G02220	Phytosulfokine receptor 1 [Source:UniProtKB/Swiss-Prot;Acc:Q9ZVR7]	2.67063	9.06838	9.68635	6.21649e-05	0.0127808	2.53036
256583_at	AT3G28850	Uncharacterized protein At3g28850 [Source:UniProtKB/Swiss-Prot;Acc:Q9LH89]	2.67081	9.85305	7.32757	0.000303413	0.0281373	0.922321
256046_at	AT1G07128	Potential natural antisense gene, locus overlaps with AT1G07130 [Source:TAIR;Acc:AT1G07128]	2.67275	9.52559	12.4295	1.44592e-05	0.00643082	3.91163
247137_at	AT5G66210	Calcium-dependent protein kinase 28 [Source:UniProtKB/Swiss-Prot;Acc:Q9FKW4]	2.67294	9.98946	6.8751	0.0004316	0.0334728	0.554249
252311_at	AT3G49370	CDPK-related kinase 6 [Source:UniProtKB/Swiss-Prot;Acc:Q9SG12]	2.69963	6.98201	6.14308	0.000795376	0.0457878	-0.0907285
248814_at	AT5G46910	Transcription factor jumonji (Jmj) family protein / zinc finger (C5HC2 type) family protein [Source:UniProtKB/TrEMBL;Acc:F4KIX0]	2.69977	9.29378	7.01781	0.000385433	0.0312702	0.672742
266615_s_at	AT2G35660	FAD/NAD(P)-binding oxidoreductase family protein [Source:UniProtKB/TrEMBL;Acc:Q9ZQN9]	2.70897	9.11593	6.75214	0.00047651	0.0355458	0.450329
248686_at	AT5G48540	Cysteine-rich repeat secretory protein 55 [Source:UniProtKB/Swiss-Prot;Acc:Q9LV60]	2.72644	11.8003	6.87617	0.000431229	0.0334728	0.555151
253590_at	AT4G30850	Heptahelical transmembrane protein 2 [Source:UniProtKB/Swiss-Prot;Acc:Q84N34]	2.73095	7.90979	13.9322	7.35099e-06	0.00471177	4.50936
259792_at	AT1G29690	MACPF domain-containing protein CAD1 [Source:UniProtKB/Swiss-Prot;Acc:Q9C7N2]	2.74731	9.68857	14.7426	5.24951e-06	0.0038198	4.79495
261719_at	AT1G18390	Protein kinase superfamily protein [Source:TAIR;Acc:AT1G18390]	2.75312	9.12329	8.90337	0.000100974	0.0158312	2.04806
258282_at	AT3G26910	Hydroxyproline-rich glycoprotein family protein [Source:UniProtKB/TrEMBL;Acc:Q9LW19]	2.76511	9.55838	6.518	0.000577671	0.0397135	0.247617
259445_at	AT1G02400	Gibberellin 2-beta-dioxygenase 6 [Source:UniProtKB/Swiss-Prot;Acc:Q9FZ21]	2.77706	11.4996	6.39062	0.00064293	0.0419533	0.134593
250920_at	AT5G03390	At5g03390 [Source:UniProtKB/TrEMBL;Acc:Q9LZF0]	2.77779	6.64215	8.62974	0.000120694	0.0174192	1.86832
257697_at	AT3G12700	Aspartic proteinase NANA, chloroplast [Source:UniProtKB/Swiss-Prot;Acc:Q9LTW4]	2.78717	8.75827	6.39053	0.000642977	0.0419533	0.134516
252908_at	AT4G39670	ACD11 homolog protein [Source:UniProtKB/Swiss-Prot;Acc:Q8L7U7]	2.79314	11.9235	7.21444	0.000330798	0.0295762	0.832354
248306_at	AT5G52830	Probable WRKY transcription factor 27 [Source:UniProtKB/Swiss-Prot;Acc:Q9FLX8]	2.82507	6.12297	11.5784	2.19607e-05	0.00746293	3.52777
247145_at	AT5G65600	L-type lectin-domain containing receptor kinase IX.2 [Source:UniProtKB/Swiss-Prot;Acc:Q9LSL5]	2.87124	7.19197	7.31778	0.000305677	0.0282272	0.914589
260040_at	AT1G68765	IDA [Source:UniProtKB/TrEMBL;Acc:A0A178WMB5]	2.87481	7.60025	6.03045	0.000878132	0.0485714	-0.195809
246270_at	AT4G36500	Uncharacterized protein At4g36500 [Source:UniProtKB/TrEMBL;Acc:O23231]	2.88583	12.0651	6.90311	0.000422058	0.0332055	0.577688
259410_at	AT1G13340	Regulator of Vps4 activity in the MVB pathway protein [Source:UniProtKB/TrEMBL;Acc:Q9FX63]	2.89802	9.41095	7.50058	0.000266411	0.0259192	1.05734
251861_at	AT3G54810	GATA transcription factor [Source:UniProtKB/TrEMBL;Acc:B9DHF1]	2.90248	10.773	7.82507	0.000210125	0.0222354	1.30252
253768_at	AT4G28550	At4g28550 [Source:UniProtKB/TrEMBL;Acc:A1L4V1]	2.90338	7.99486	6.72297	0.000487934	0.0358032	0.425425
252825_at	AT4G39890	RABH1c [Source:UniProtKB/TrEMBL;Acc:A0A178V1R4]	2.94388	8.7892	9.87419	5.56244e-05	0.012183	2.63947
252870_at	AT4G39940	Adenylyl-sulfate kinase 2, chloroplastic [Source:UniProtKB/Swiss-Prot;Acc:O49196]	2.9526	8.92054	6.05386	0.000860149	0.0478195	-0.17383
261754_at	AT1G76130	Probable alpha-amylase 2 [Source:UniProtKB/Swiss-Prot;Acc:Q8LFG1]	2.95288	7.55078	8.06417	0.000177338	0.0208904	1.47672
249903_at	AT5G22690	Disease resistance protein (TIR-NBS-LRR class) family [Source:TAIR;Acc:AT5G22690]	2.97698	7.69114	5.98053	0.000917917	0.049393	-0.242899
262887_at	AT1G14780	MACPF domain-containing protein At1g14780 [Source:UniProtKB/Swiss-Prot;Acc:Q8L612]	2.97744	6.85202	9.29672	7.87798e-05	0.0136607	2.29608
245038_at	AT2G26560	Patatin-like protein 2 [Source:UniProtKB/Swiss-Prot;Acc:O48723]	2.98713	12.3397	10.7659	3.36352e-05	0.00927197	3.12585
256763_at	AT3G16860	COBRA-like protein 8 [Source:UniProtKB/Swiss-Prot;Acc:Q9LIB6]	3.00213	9.65823	9.72696	6.06791e-05	0.0125941	2.55415
254243_at	AT4G23210	Cysteine-rich receptor-like protein kinase 13 [Source:UniProtKB/Swiss-Prot;Acc:Q0PW40]	3.00898	7.47522	8.90515	0.000100859	0.0158312	2.04921
265221_s_at	AT2G02000	Glutamate decarboxylase 3 [Source:UniProtKB/Swiss-Prot;Acc:Q9ZPS4]	3.02077	12.2564	5.96855	0.000927773	0.0494351	-0.254255
262901_at	AT1G59910	Formin-like protein 7 [Source:UniProtKB/Swiss-Prot;Acc:Q9XIE0]	3.02181	10.3687	9.28368	7.94188e-05	0.0136607	2.28804
262930_at	AT1G65690	NDR1/HIN1-like protein 6 [Source:UniProtKB/Swiss-Prot;Acc:Q8LD98]	3.03566	8.89881	9.59977	6.54762e-05	0.0128552	2.47924
248060_at	AT5G55560	Probable serine/threonine-protein kinase WNK11 [Source:UniProtKB/Swiss-Prot;Acc:Q6ICW6]	3.0492	7.68055	9.21415	8.29288e-05	0.0136817	2.24499
265440_at	AT2G20960	PEARLI 4 protein [Source:UniProtKB/TrEMBL;Acc:Q9SKR5]	3.07359	11.2151	11.0571	2.87743e-05	0.00825104	3.27415
250575_at	AT5G08240	At5g08240 [Source:UniProtKB/TrEMBL;Acc:Q9LEY3]	3.09536	8.91915	8.1528	0.00016671	0.020184	1.53996
262731_at	AT1G16420	Metacaspase-8 [Source:UniProtKB/Swiss-Prot;Acc:Q9SA41]	3.10434	6.70243	16.3877	2.78914e-06	0.00337371	5.30798
258351_at	AT3G17700	Probable cyclic nucleotide-gated ion channel 20, chloroplastic [Source:UniProtKB/Swiss-Prot;Acc:Q9LD37]	3.12799	9.36564	7.21308	0.000331142	0.0295762	0.831269
251281_at	AT3G61640	Arabinogalactan protein 20 [Source:UniProtKB/Swiss-Prot;Acc:Q9M373]	3.12913	6.98426	9.24268	8.14676e-05	0.0136607	2.2627
246532_at	AT5G15870	Glycosyl hydrolase family 81 protein [Source:UniProtKB/TrEMBL;Acc:Q9LFT3]	3.1358	9.92295	10.744	3.40365e-05	0.00927197	3.11452
252976_s_at	AT4G38550	Arabidopsis phospholipase-like protein (PEARLI 4) family [Source:TAIR;Acc:AT4G38550]	3.14339	10.8853	8.19617	0.000161778	0.0198069	1.57064
264000_at	AT2G22500	Mitochondrial uncoupling protein 5 [Source:UniProtKB/Swiss-Prot;Acc:Q9SJY5]	3.14596	12.1987	7.15753	0.000345638	0.0297727	0.786589
257784_at	AT3G26980	Membrane-anchored ubiquitin-fold protein [Source:UniProtKB/TrEMBL;Acc:A0A178VGS7]	3.15561	8.69507	7.08706	0.000365088	0.0302523	0.729433
252851_at	AT4G40080	At4g40080 [Source:UniProtKB/TrEMBL;Acc:A1A6G6]	3.16029	8.97059	15.2021	4.3708e-06	0.00366357	4.94678
261453_at	AT1G21130	Indole glucosinolate O-methyltransferase 4 [Source:UniProtKB/Swiss-Prot;Acc:Q9LPU8]	3.16318	8.63942	7.74902	0.000221977	0.0228186	1.24599
251970_at	AT3G53150	UDP-glucosyl transferase 73D1 [Source:TAIR;Acc:AT3G53150]	3.1685	7.35011	12.6426	1.30771e-05	0.00639905	4.00232
249078_at	AT5G44070	PCS1 [Source:UniProtKB/TrEMBL;Acc:A0A178UMN4]	3.17698	11.5295	7.68794	0.000232055	0.0234129	1.20017
258787_at	AT3G11840	E3 ubiquitin-protein ligase PUB24 [Source:UniProtKB/Swiss-Prot;Acc:Q9SF15]	3.17894	9.81599	10.6824	3.51988e-05	0.00935471	3.08243
265643_at	AT2G27390	At2g27390 [Source:UniProtKB/TrEMBL;Acc:Q9XIP3]	3.18308	7.15248	15.5826	3.77055e-06	0.00342382	5.06733
250821_at	AT5G05190	Protein ENHANCED DISEASE RESISTANCE 4 [Source:UniProtKB/Swiss-Prot;Acc:Q9FHK4]	3.18933	10.4562	23.7861	2.95432e-07	0.00214612	6.8506
246927_s_at	AT5G25260	Flotillin-like protein 2 [Source:UniProtKB/Swiss-Prot;Acc:Q4V3D6]	3.20938	9.53696	9.96642	5.2706e-05	0.0119122	2.69216
260037_at	AT1G68840	TEM2 [Source:UniProtKB/TrEMBL;Acc:A0A178WNP0]	3.23126	10.8625	11.3197	2.50761e-05	0.0078069	3.40377
252862_at	AT4G39830	At4g39830 [Source:UniProtKB/TrEMBL;Acc:O65670]	3.27281	7.12878	9.54024	6.7871e-05	0.0130602	2.44378
266967_at	AT2G39530	CASP-like protein 4D1 [Source:UniProtKB/Swiss-Prot;Acc:Q8GWD5]	3.27908	8.70472	7.17092	0.000342081	0.0297727	0.797383
256799_at	AT3G18560	AT3g18560/K24M9_5 [Source:UniProtKB/TrEMBL;Acc:Q9LII3]	3.28017	7.61095	7.96491	0.000190178	0.0219289	1.40505
265853_at	AT2G42360	E3 ubiquitin-protein ligase ATL41 [Source:UniProtKB/Swiss-Prot;Acc:Q9SLC3]	3.28285	8.39714	17.3688	1.96797e-06	0.00337371	5.57702
258764_at	AT3G10720	Probable pectinesterase/pectinesterase inhibitor 25 [Source:UniProtKB/Swiss-Prot;Acc:Q94CB1]	3.28509	9.09574	5.96895	0.000927439	0.0494351	-0.253872
245755_at	AT1G35210	Uncharacterized protein T32G9.25 [Source:UniProtKB/TrEMBL;Acc:Q9C6F2]	3.29294	7.26803	6.42961	0.000622101	0.0413337	0.169395
251507_at	AT3G59080	AT3g59080/F17J16_130 [Source:UniProtKB/TrEMBL;Acc:Q9LYS8]	3.29887	9.33893	8.4442	0.000136598	0.0182631	1.74291
265075_at	AT1G55450	S-adenosyl-L-methionine-dependent methyltransferases superfamily protein [Source:UniProtKB/TrEMBL;Acc:F4I0B5]	3.3042	11.6756	9.86567	5.59034e-05	0.012183	2.63457
260560_at	AT2G43590	Endochitinase At2g43590 [Source:UniProtKB/Swiss-Prot;Acc:O24658]	3.3077	8.7357	6.67044	0.000509312	0.0368752	0.380319
260804_at	AT1G78410	VQ motif-containing protein 10 [Source:UniProtKB/Swiss-Prot;Acc:Q8VYI5]	3.33023	7.45698	25.3416	2.01299e-07	0.00214612	7.06746
246777_at	AT5G27420	E3 ubiquitin-protein ligase ATL31 [Source:UniProtKB/Swiss-Prot;Acc:Q8LGA5]	3.34492	11.129	7.9204	0.000196281	0.0220175	1.37262
254487_at	AT4G20780	Calcium-binding protein CML42 [Source:UniProtKB/Swiss-Prot;Acc:Q9SVG9]	3.34807	9.87146	6.46967	0.000601499	0.0409078	0.20496
264636_at	AT1G65490	unknown protein; FUNCTIONS IN: molecular_function unknown; INVOLVED IN: biological_process unknown; LOCATED IN: endomembrane system; EXPRESSED IN: 22 plant structures; EXPRESSED DURING: 13 growth stages; BEST Arabidopsis thaliana protein match is: u /.../ protein (TAIR:AT1G65486.1); Has 23 Blast hits to 23 proteins in 2 species: Archae - 0; Bacteria - 0; Metazoa - 0; Fungi - 0; Plants - 23; Virus…	3.35815	8.97112	6.3294	0.00067726	0.0427812	0.0795827
245866_s_at	AT1G57980	Probable purine permease 23 [Source:UniProtKB/Swiss-Prot;Acc:Q9C654]	3.35978	11.3517	15.8581	3.39532e-06	0.0033851	5.15183
246631_at	AT1G50740	Protein FATTY ACID EXPORT 5 [Source:UniProtKB/Swiss-Prot;Acc:Q9C6T7]	3.37295	11.3867	10.9843	2.99088e-05	0.00846498	3.23753
254241_at	AT4G23190	Cysteine-rich receptor-like protein kinase 11 [Source:UniProtKB/Swiss-Prot;Acc:Q9ZP16]	3.37574	8.2115	7.71468	0.00022758	0.0231759	1.22027
260276_at	AT1G80450	VQ motif-containing protein 11 [Source:UniProtKB/Swiss-Prot;Acc:Q9M8L3]	3.37645	9.57184	9.42642	7.27369e-05	0.0133206	2.37528
249459_at	AT5G39580	Peroxidase 62 [Source:UniProtKB/Swiss-Prot;Acc:Q9FKA4]	3.37968	10.4701	6.2563	0.000721035	0.0440588	0.0132827
248934_at	AT5G46080	Protein kinase superfamily protein [Source:UniProtKB/TrEMBL;Acc:Q9FNL4]	3.41187	10.0579	7.95174	0.00019196	0.0220175	1.39548
256522_at	AT1G66160	U-box domain-containing protein 20 [Source:UniProtKB/Swiss-Prot;Acc:Q9C8D1]	3.41491	10.9222	11.0653	2.86497e-05	0.00825104	3.27826
245209_at	AT5G12340	DUF4228 domain protein [Source:UniProtKB/TrEMBL;Acc:Q1PDX4]	3.43566	9.1375	8.39665	0.000141054	0.0182976	1.7103
252037_at	AT3G51920	Calmodulin-like protein 9 [Source:UniProtKB/Swiss-Prot;Acc:Q9S744]	3.4404	11.3194	16.1044	3.09614e-06	0.00337371	5.22546
256050_at	AT1G07000	Exocyst subunit Exo70 family protein [Source:UniProtKB/TrEMBL;Acc:A0A178WCB5]	3.47093	10.9415	8.21377	0.000159825	0.0198069	1.58304
265208_at	AT2G36690	2-oxoglutarate (2OG) and Fe(II)-dependent oxygenase superfamily protein [Source:UniProtKB/TrEMBL;Acc:F4INZ9]	3.4839	7.94096	8.25621	0.000155224	0.0195538	1.61284
262072_at	AT1G59590	At1g59590 [Source:UniProtKB/TrEMBL;Acc:Q9SLT9]	3.49003	8.80276	10.2027	4.60014e-05	0.0110929	2.82457
248964_at	AT5G45340	Abscisic acid 8'-hydroxylase 3 [Source:UniProtKB/Swiss-Prot;Acc:Q9FH76]	3.52531	8.29847	7.23564	0.000325455	0.0294301	0.84932
247940_at	AT5G57190	Phosphatidylserine decarboxylase proenzyme 2 [Source:UniProtKB/TrEMBL;Acc:A0A178UED8]	3.54325	7.92578	8.39789	0.000140935	0.0182976	1.71116
245329_at	AT4G14365	Putative E3 ubiquitin-protein ligase XBAT34 [Source:UniProtKB/Swiss-Prot;Acc:Q9FPH0]	3.55088	11.5999	8.64914	0.000119158	0.0173121	1.88126
250493_at	AT5G09800	U-box domain-containing protein 28 [Source:UniProtKB/Swiss-Prot;Acc:Q9LXE3]	3.57324	7.60514	14.2973	6.30224e-06	0.00416196	4.64095
262085_at	AT1G56060	unknown protein; BEST Arabidopsis thaliana protein match is: unknown protein (TAIR:AT2G32210.1); Has 180 Blast hits to 180 proteins in 22 species: Archae - 0; Bacteria - 0; Metazoa - 0; Fungi - 10; Plants - 170; Viruses - 0; Other Eukaryotes - 0 (so /.../NCBI BLink). [Source:TAIR;Acc:AT1G56060]	3.57377	9.33991	8.8539	0.000104247	0.0159627	2.01601
248700_at	AT5G48400	Glutamate receptor 1.2 [Source:UniProtKB/Swiss-Prot;Acc:Q9LV72]	3.58452	8.88812	8.30852	0.000149763	0.0189755	1.64934
261394_at	AT1G79680	Wall-associated receptor kinase-like 10 [Source:UniProtKB/Swiss-Prot;Acc:Q8VYA3]	3.59742	8.5592	6.61635	0.000532449	0.037797	0.333545
249339_at	AT5G41100	At5g41100 [Source:UniProtKB/TrEMBL;Acc:A4FVS2]	3.61172	8.66583	17.0208	2.22212e-06	0.00337371	5.48447
253044_at	AT4G37290	unknown protein; FUNCTIONS IN: molecular_function unknown; INVOLVED IN: response to karrikin; LOCATED IN: endomembrane system; EXPRESSED IN: cotyledon, hypocotyl, leaf; EXPRESSED DURING: LP.04 four leaves visible; BEST Arabidopsis thaliana protein m /.../s: unknown protein (TAIR:AT2G23270.1); Has 30201 Blast hits to 17322 proteins in 780 species: Archae - 12; Bacteria - 1396; Metazoa - 17338; Fun…	3.66762	9.2221	9.47966	7.04122e-05	0.0131717	2.40744
256968_at	AT3G21070	NAD kinase 1 [Source:UniProtKB/TrEMBL;Acc:A0A1I9LRY1]	3.67113	8.47278	8.84656	0.000104743	0.0159627	2.01124
267451_at	AT2G33710	Integrase-type DNA-binding superfamily protein [Source:UniProtKB/TrEMBL;Acc:F4IFX1]	3.70528	9.04425	7.03175	0.000381235	0.031117	0.684197
260261_at	AT1G68450	VQ motif-containing protein 8, chloroplastic [Source:UniProtKB/Swiss-Prot;Acc:Q9CA36]	3.74	8.87809	13.4587	9.02733e-06	0.00527551	4.33113
263216_s_at	AT1G30720	Berberine bridge enzyme-like 10 [Source:UniProtKB/Swiss-Prot;Acc:Q9SA87]	3.75096	6.27616	7.33299	0.000302168	0.0281373	0.926597
253819_at	AT4G28350	Probable L-type lectin-domain containing receptor kinase VII.2 [Source:UniProtKB/Swiss-Prot;Acc:O49445]	3.75387	9.21782	16.5947	2.587e-06	0.00337371	5.36688
265670_s_at	AT2G32190	Cysteine-rich/transmembrane domain A-like protein [Source:UniProtKB/TrEMBL;Acc:Q9SKY1]	3.76604	10.2576	15.2705	4.25517e-06	0.00366357	4.96878
262772_at	AT1G13210	Probable phospholipid-transporting ATPase 11 [Source:UniProtKB/Swiss-Prot;Acc:Q9SAF5]	3.77538	10.1948	14.8865	4.95399e-06	0.0038198	4.84325
252053_at	AT3G52400	Syntaxin-122 [Source:UniProtKB/Swiss-Prot;Acc:Q9SVC2]	3.7993	11.2597	12.6869	1.28094e-05	0.00639905	4.0209
248719_at	AT5G47910	Respiratory burst oxidase homolog protein D [Source:UniProtKB/Swiss-Prot;Acc:Q9FIJ0]	3.83143	10.9488	19.2169	1.07132e-06	0.00259415	6.02113
257511_at	AT1G43000	PLATZ transcription factor family protein [Source:TAIR;Acc:AT1G43000]	3.83157	6.79377	8.56715	0.000125808	0.0174276	1.82634
251054_at	AT5G01540	L-type lectin-domain containing receptor kinase VI.2 [Source:UniProtKB/Swiss-Prot;Acc:Q9M021]	3.84422	10.479	6.98672	0.000394988	0.0317637	0.64712
250018_at	AT5G18150	Emb [Source:UniProtKB/TrEMBL;Acc:Q9FK55]	3.86217	10.2918	12.2046	1.61047e-05	0.0067494	3.81366
260405_at	AT1G69930	Glutathione S-transferase U11 [Source:UniProtKB/Swiss-Prot;Acc:Q9CAS6]	3.86948	9.8858	12.5026	1.39665e-05	0.00639905	3.943
246988_at	AT5G67340	U-box domain-containing protein 2 [Source:UniProtKB/Swiss-Prot;Acc:Q5XEZ8]	3.8774	8.67851	8.89205	0.000101713	0.015833	2.04074
258947_at	AT3G01830	Probable calcium-binding protein CML40 [Source:UniProtKB/Swiss-Prot;Acc:Q9SGI8]	3.88081	10.6033	7.72262	0.000226269	0.0231507	1.22623
265674_at	AT2G32190	Cysteine-rich/transmembrane domain A-like protein [Source:UniProtKB/TrEMBL;Acc:Q9SKY1]	3.88398	10.923	16.8818	2.33416e-06	0.00337371	5.44664
266737_at	AT2G47140	Short-chain dehydrogenase reductase 3b [Source:UniProtKB/Swiss-Prot;Acc:Q94K41]	3.89724	7.79019	6.39978	0.000637966	0.0418771	0.142786
264314_at	AT1G70420	At1g70420/F17O7_4 [Source:UniProtKB/TrEMBL;Acc:O64594]	3.92084	8.8117	10.3557	4.21853e-05	0.0107586	2.90839
262228_at	AT1G68690	Proline-rich receptor-like protein kinase PERK9 [Source:UniProtKB/Swiss-Prot;Acc:Q9SX31]	3.9261	7.77224	11.4938	2.29271e-05	0.00746293	3.48763
267384_at	AT2G44370	At2g44370 [Source:UniProtKB/TrEMBL;Acc:O64871]	3.95371	7.56884	10.5503	3.78493e-05	0.00993796	3.01284
247240_at	AT5G64660	U-box domain-containing protein 27 [Source:UniProtKB/Swiss-Prot;Acc:Q9FLF4]	3.98147	10.1719	7.1657	0.000343463	0.0297727	0.793175
256177_at	AT1G51620	Protein kinase superfamily protein [Source:UniProtKB/TrEMBL;Acc:Q9C8H4]	3.98654	8.37338	9.95619	5.30208e-05	0.0119122	2.68634
266992_at	AT2G39200	MLO-like protein [Source:UniProtKB/TrEMBL;Acc:A0A178VNS1]	4.01712	10.9766	6.07156	0.000846832	0.0473205	-0.15726
264866_at	AT1G24140	Metalloendoproteinase 3-MMP [Source:UniProtKB/Swiss-Prot;Acc:Q5XF51]	4.02414	10.0838	10.3391	4.25812e-05	0.0107586	2.89937
245567_at	AT4G14630	At4g14630 [Source:UniProtKB/TrEMBL;Acc:Q56XY5]	4.04136	6.97171	9.00229	9.47796e-05	0.0150769	2.11156
249197_at	AT5G42380	Calcium-binding protein CML37 [Source:UniProtKB/Swiss-Prot;Acc:Q9FIH9]	4.0421	9.23346	6.15872	0.0007846	0.045708	-0.0762604
255740_at	AT1G25390	LEAF RUST 10 DISEASE-RESISTANCE LOCUS RECEPTOR-LIKE PROTEIN KINASE-like 1.1 [Source:UniProtKB/Swiss-Prot;Acc:Q9C6K9]	4.0437	9.35294	16.3878	2.78902e-06	0.00337371	5.30801
249918_at	AT5G19240	Uncharacterized GPI-anchored protein At5g19240 [Source:UniProtKB/Swiss-Prot;Acc:Q84VZ5]	4.07279	9.77078	8.51968	0.000129853	0.0176868	1.79428
247205_at	AT5G64890	Elicitor peptide 2 [Source:UniProtKB/Swiss-Prot;Acc:Q9LV88]	4.17163	8.70795	11.6167	2.15381e-05	0.00746293	3.54585
262793_at	AT1G13110	CYP71B7 [Source:UniProtKB/TrEMBL;Acc:A0A178WGC6]	4.2246	9.56347	6.01125	0.000893196	0.0489265	-0.213882
264867_at	AT1G24150	formin homologue 4 [Source:TAIR;Acc:AT1G24150]	4.24915	8.1376	28.2825	1.03427e-07	0.00214612	7.41098
259428_at	AT1G01560	Mitogen-activated protein kinase 11 [Source:UniProtKB/Swiss-Prot;Acc:Q9LMM5]	4.25536	9.63663	11.5374	2.24227e-05	0.00746293	3.50838
266247_at	AT2G27660	Cysteine/Histidine-rich C1 domain family protein [Source:UniProtKB/TrEMBL;Acc:Q9ZUW8]	4.26268	8.94438	13.8494	7.61612e-06	0.00474223	4.47883
267381_at	AT2G26190	IQ domain-containing protein IQM4 [Source:UniProtKB/Swiss-Prot;Acc:O64851]	4.3021	8.93587	10.1906	4.63202e-05	0.0110929	2.81787
264757_at	AT1G61360	Serine/threonine-protein kinase [Source:UniProtKB/TrEMBL;Acc:A0A178W9H1]	4.33494	10.2807	9.62125	6.4636e-05	0.0128056	2.49197
249618_at	AT5G37490	U-box domain-containing protein 21 [Source:UniProtKB/Swiss-Prot;Acc:Q5PNY6]	4.36017	8.47421	8.45905	0.00013524	0.0181931	1.75306
250796_at	AT5G05300	Gb [Source:UniProtKB/TrEMBL;Acc:Q9FLC4]	4.36565	8.60422	6.74255	0.000480233	0.0355458	0.44215
261006_at	AT1G26410	Berberine bridge enzyme-like 6 [Source:UniProtKB/Swiss-Prot;Acc:Q9FZC7]	4.39069	7.73597	6.09383	0.000830414	0.0471282	-0.136475
258364_at	AT3G14225	GDSL esterase/lipase 4 [Source:UniProtKB/Swiss-Prot;Acc:Q9LJP1]	4.40011	7.81386	18.0158	1.57978e-06	0.00337371	5.74123
261005_at	AT1G26420	Berberine bridge enzyme-like 7 [Source:UniProtKB/Swiss-Prot;Acc:Q9FZC8]	4.41624	8.59482	8.04133	0.000180201	0.0210007	1.46032
264716_at	AT1G70170	Metalloendoproteinase 2-MMP [Source:UniProtKB/Swiss-Prot;Acc:O04529]	4.42796	7.82384	8.72134	0.000113636	0.0167806	1.92917
245151_at	AT2G47550	Probable pectinesterase/pectinesterase inhibitor 20 [Source:UniProtKB/Swiss-Prot;Acc:O22256]	4.4294	9.55306	9.22995	8.21158e-05	0.0136607	2.25481
249032_at	AT5G44910	Similarity to disease resistance protein [Source:UniProtKB/TrEMBL;Acc:Q9FLA7]	4.46626	8.01141	19.6866	9.2628e-07	0.0025233	6.1225
245082_at	AT2G23270	At2g23270 [Source:UniProtKB/TrEMBL;Acc:O22181]	4.5089	9.83006	8.40358	0.000140395	0.0182976	1.71507
266658_at	AT2G25735	Expressed protein [Source:UniProtKB/TrEMBL;Acc:Q8RUI1]	4.53293	11.304	9.25339	8.09267e-05	0.0136607	2.26933
258037_at	AT3G21230	4-coumarate--CoA ligase 4 [Source:UniProtKB/Swiss-Prot;Acc:Q9LU36]	4.56678	8.22533	7.94238	0.000193239	0.0220175	1.38866
253503_at	AT4G31950	CYP82C3 [Source:UniProtKB/TrEMBL;Acc:A0A178UT04]	4.62808	7.36816	16.1631	3.0295e-06	0.00337371	5.24273
252906_at	AT4G39640	Glutathione hydrolase 1 [Source:UniProtKB/Swiss-Prot;Acc:Q8VYW6]	4.63726	10.4494	7.83649	0.000208409	0.0222354	1.31096
253535_at	AT4G31550	Probable WRKY transcription factor 11 [Source:UniProtKB/Swiss-Prot;Acc:Q9SV15]	4.70873	10.55	6.95001	0.000406619	0.0324595	0.616736
264153_at	AT1G65390	Protein PHLOEM PROTEIN 2-LIKE A5 [Source:UniProtKB/Swiss-Prot;Acc:Q9C5Q9]	4.71203	8.53298	7.14971	0.000347737	0.0298356	0.780271
263378_at	AT2G40180	PP2C-type phosphatase AP2C3 [Source:UniProtKB/TrEMBL;Acc:F6LPR7]	4.71295	8.53094	6.5542	0.000560536	0.0389037	0.279374
257540_at	AT3G21520	Protein DMP1 [Source:UniProtKB/Swiss-Prot;Acc:Q9LVF4]	4.79773	8.80772	8.05437	0.000178561	0.0209214	1.46969
261021_at	AT1G26380	Berberine bridge enzyme-like 3 [Source:UniProtKB/Swiss-Prot;Acc:Q9FZC4]	4.8188	10.4961	7.55742	0.000255406	0.0253003	1.10104
251096_at	AT5G01550	lectin receptor kinase a4.1 [Source:TAIR;Acc:AT5G01550]	4.82014	9.01571	9.13752	8.70065e-05	0.0140454	2.19713
264616_at	AT2G17740	At2g17740 [Source:UniProtKB/TrEMBL;Acc:Q6NQN8]	4.84049	10.9557	6.36105	0.000659259	0.0423559	0.108077
261449_at	AT1G21120	O-methyltransferase family protein [Source:TAIR;Acc:AT1G21120]	4.857	7.50095	15.5849	3.76727e-06	0.00342382	5.06803
266975_at	AT2G39380	Exocyst subunit Exo70 family protein [Source:UniProtKB/TrEMBL;Acc:O80625]	4.91858	8.84995	6.92894	0.000413475	0.0327668	0.59922
255595_at	AT4G01700	At4g01700 [Source:UniProtKB/TrEMBL;Acc:Q9ZSI6]	4.92669	10.0563	12.8889	1.16662e-05	0.00639905	4.10458
263800_at	AT2G24600	Ankyrin repeat family protein [Source:UniProtKB/TrEMBL;Acc:F4IPR3]	4.99542	9.07323	11.778	1.98601e-05	0.00709526	3.62107
260754_at	AT1G49000	At1g49000 [Source:UniProtKB/TrEMBL;Acc:Q9M9A2]	5.04136	8.73555	20.1306	8.09741e-07	0.00252095	6.21447
249770_at	AT5G24110	Probable WRKY transcription factor 30 [Source:UniProtKB/Swiss-Prot;Acc:Q9FL62]	5.0634	7.81223	13.5842	8.54329e-06	0.00517178	4.37923
265008_at	AT1G61560	MLO-like protein 6 [Source:UniProtKB/Swiss-Prot;Acc:Q94KB7]	5.10637	9.4435	10.7486	3.39531e-05	0.00927197	3.11687
263948_at	AT2G35980	NDR1/HIN1-like protein 10 [Source:UniProtKB/Swiss-Prot;Acc:Q9SJ52]	5.19441	8.96983	10.1319	4.79022e-05	0.0113471	2.78526
266983_at	AT2G39400	Alpha/beta-Hydrolases superfamily protein [Source:UniProtKB/TrEMBL;Acc:O80627]	5.19458	10.3607	9.28493	7.93574e-05	0.0136607	2.28881
261450_s_at	AT1G21110	Indole glucosinolate O-methyltransferase 3 [Source:UniProtKB/Swiss-Prot;Acc:Q9LPU6]	5.21988	7.64718	14.3866	6.0727e-06	0.0041357	4.67241
248327_at	AT5G52750	Heavy metal-associated isoprenylated plant protein 13 [Source:UniProtKB/Swiss-Prot;Acc:Q9LTE2]	5.23911	8.48496	6.07343	0.00084544	0.0473205	-0.155514
246370_at	AT1G51920	unknown protein; FUNCTIONS IN: molecular_function unknown; INVOLVED IN: biological_process unknown; LOCATED IN: endomembrane system; EXPRESSED IN: stem, stamen; EXPRESSED DURING: 4 anthesis; Has 22 Blast hits to 22 proteins in 5 species: Archae - 0; /.../ria - 0; Metazoa - 0; Fungi - 0; Plants - 22; Viruses - 0; Other Eukaryotes - 0 (source: NCBI BLink). [Source:TAIR;Acc:AT1G51920]	5.2487	8.34809	20.818	6.61246e-07	0.00240176	6.34991
247949_at	AT5G57220	Cytochrome P450 81F2 [Source:UniProtKB/Swiss-Prot;Acc:Q9LVD6]	5.26584	9.584	14.7385	5.2583e-06	0.0038198	4.79355
261899_at	AT1G80820	Cinnamoyl-CoA reductase 2 [Source:UniProtKB/Swiss-Prot;Acc:Q9SAH9]	5.26742	8.61566	9.13826	8.6966e-05	0.0140454	2.19759
257919_at	AT3G23250	Transcription factor MYB15 [Source:UniProtKB/Swiss-Prot;Acc:Q9LTC4]	5.29614	9.12514	7.42694	0.000281488	0.0269055	1.00025
264299_s_at	AT1G78850	EP1-like glycoprotein 3 [Source:UniProtKB/Swiss-Prot;Acc:Q9ZVA4]	5.3305	10.613	11.8378	1.92775e-05	0.00704128	3.64859
263797_at	AT2G24570	WRKY transcription factor 17 [Source:UniProtKB/TrEMBL;Acc:Q0WTF3]	5.4361	9.43173	12.5887	1.34114e-05	0.00639905	3.9796
253796_at	AT4G28460	PAMP-induced secreted peptide 1 [Source:UniProtKB/Swiss-Prot;Acc:Q1PE40]	5.48656	9.11323	6.28096	0.00070592	0.0438294	0.0357161
250149_at	AT5G14700	Cinnamoyl CoA reductase-like protein [Source:UniProtKB/TrEMBL;Acc:Q9LYJ0]	5.5356	9.44735	8.77623	0.000109635	0.0165548	1.9653
257846_at	AT3G12910	NAC (No Apical Meristem) domain transcriptional regulator superfamily protein [Source:UniProtKB/TrEMBL;Acc:Q9LSI4]	5.59892	7.80749	8.00827	0.000184441	0.0213805	1.43648
253628_at	AT4G30280	Probable xyloglucan endotransglucosylase/hydrolase protein 18 [Source:UniProtKB/Swiss-Prot;Acc:Q9M0D2]	5.60838	9.07561	16.242	2.94237e-06	0.00337371	5.26583
255568_at	AT4G01250	WRKY transcription factor 22 [Source:UniProtKB/Swiss-Prot;Acc:O04609]	5.68701	10.4716	8.84759	0.000104673	0.0159627	2.01191
252045_at	AT3G52450	RING-type E3 ubiquitin transferase [Source:UniProtKB/TrEMBL;Acc:A0A178VML4]	5.85983	10.6837	10.0544	5.00863e-05	0.0114898	2.74188
247487_at	AT5G62150	At5g62150 [Source:UniProtKB/TrEMBL;Acc:Q9FIS3]	5.8782	9.75538	14.558	5.65893e-06	0.00397822	4.73197
256044_at	AT1G07160	PP2C-type phosphatase AP2C2 [Source:UniProtKB/TrEMBL;Acc:F6LPR6]	5.89214	10.3536	8.59656	0.000123375	0.0174276	1.8461
260399_at	AT1G72520	Lipoxygenase 4, chloroplastic [Source:UniProtKB/Swiss-Prot;Acc:Q9FNX8]	5.95373	10.501	11.237	2.61772e-05	0.00803494	3.36339
259443_at	AT1G02360	Chitinase family protein [Source:TAIR;Acc:AT1G02360]	6.08921	9.95467	13.4161	9.1988e-06	0.00527551	4.31466
247215_at	AT5G64905	Elicitor peptide 3 [Source:UniProtKB/Swiss-Prot;Acc:Q8LAX3]	7.11075	10.0594	21.7753	5.0402e-07	0.00219682	6.52546
261474_at	AT1G14540	Peroxidase [Source:UniProtKB/TrEMBL;Acc:A0A178WND9]	7.40802	10.4594	21.9692	4.77733e-07	0.00219682	6.55927

## Sheet: exluded_genes_of_protoplasting
Probe Set ID	Arabidopsis Gene ID	Gene Description
244902_at	ATMG00650	Encodes NADH dehydrogenase subunit 4L., Encodes NADH dehydrogenase subunit 4L.
244906_at	ATMG00690	Identical to Hypothetical mitochondrial ribosomal S3-like protein AtMg00690 (ORF240a) [Arabidopsis Thaliana] (GB:P92511)
244921_s_at	ATMG01000	Identical to Hypothetical mitochondrial protein AtMg01000 (ORF114) [Arabidopsis Thaliana] (GB:P92534), Identical to Hypo
244923_s_at	ATMG01020	Identical to Hypothetical mitochondrial protein AtMg01020 (ORF153b) [Arabidopsis Thaliana] (GB:P92536;GB:Q8S878;GB:Q8S8C
244931_at	ATMG00630	Identical to Hypothetical mitochondrial protein AtMg00630 (ORF110b) [Arabidopsis Thaliana] (GB:P93317), Identical to Hyp
244935_at	ATCG01090	Encodes subunit of the chloroplast NAD(P)H dehydrogenase complex, Encodes subunit of the chloroplast NAD(P)H dehydrogena
244936_at	ATCG01100	NADH dehydrogenase ND1, NADH dehydrogenase ND1
244943_at	ATMG00070	NADH dehydrogenase subunit 9, NADH dehydrogenase subunit 9
244950_at	ATMG00160	cytochrome c oxidase subunit 2, cytochrome c oxidase subunit 2
244960_at	ATCG01020	encodes a chloroplast ribosomal protein L32, a constituent of the large subunit of the ribosomal complex, encodes a chlo
244963_at	ATCG00570	PSII cytochrome b559, PSII cytochrome b559
244964_at	ATCG00580	PSII cytochrome b559. There have been many speculations about the function of Cyt b559, but the most favored at present
244976_at	ATCG00720	Encodes the cytochrome b(6) subunit of the cytochrome b6f complex., Encodes the cytochrome b(6) subunit of the cytochrom
244980_at	ATCG00760	encodes a chloroplast ribosomal protein L36, a constituent of the large subunit of the ribosomal complex, encodes a chlo
244981_at	ATCG00770	chloroplast 30S ribosomal protein S8, chloroplast 30S ribosomal protein S8
244984_at	ATCG00800	encodes a chloroplast ribosomal protein S3, a constituent of the small subunit of the ribosomal complex, encodes a chlor
244985_at	ATCG00810	encodes a chloroplast ribosomal protein L22, a constituent of the large subunit of the ribosomal complex, encodes a chlo
244986_at	ATCG00820	Encodes a 6.8-kDa protein of the small ribosomal subunit., Encodes a 6.8-kDa protein of the small ribosomal subunit.
244996_at	ATCG00160	Chloroplast ribosomal protein S2, Chloroplast ribosomal protein S2
244997_at	ATCG00170	RNA polymerase beta' subunit-2, RNA polymerase beta' subunit-2
245008_at	ATCG00360	Encodes a protein required for photosystem I assembly and stability. In Chlamydomonas reinhardtii, this protein seems to
245010_at	ATCG00420	Encodes NADH dehydrogenase subunit J. Its transcription is increased upon sulfur depletion., Encodes NADH dehydrogenase
245014_at	ATCG00480	chloroplast-encoded gene for beta subunit of ATP synthase, chloroplast-encoded gene for beta subunit of ATP synthase
245016_at	ATCG00500	Encodes the carboxytransferase beta subunit of the Acetyl-CoA carboxylase (ACCase) complex in plastids. This complex cat
245017_at	ATCG00510	Encodes subunit I of photosystem I., Encodes subunit I of photosystem I.
245018_at	ATCG00520	Encodes a protein required for photosystem I assembly and stability. In cyanobacteria, loss of function mutation in this
245019_at	ATCG00530	Identical to Chloroplast envelope membrane protein (cemA) [Arabidopsis Thaliana] (GB:P56783); similar to proton extrusio
245020_at	ATCG00540	Encodes cytochrome f apoprotein; involved in photosynthetic electron transport chain; encoded by the chloroplast genome
245021_at	ATCG00550	PSII component, PSII component
245022_at	ATCG00560	PSII L protein, PSII L protein
245024_at	ATCG00120	Encodes the ATPase alpha subunit, which is a subunit of ATP synthase and part of the CF1 portion which catalyzes the con
245049_at	ATCG00050	Homologous to the bacterial ribosomal protein S16, Homologous to the bacterial ribosomal protein S16
245196_at	AT1G67750	pectate lyase family protein; Identical to Probable pectate lyase 5 precursor (EC 4.2.2.2) [Arabidopsis Thaliana] (GB:Q9
245275_at	AT4G15210	cytosolic beta-amylase expressed in rosette leaves and inducible by sugar. RAM1 mutants have reduced beta amylase in lea
245315_at	AT4G14800	Encodes 20S proteasome beta subunit PBD2 (PBD2).
245386_at	AT4G14010	Member of a diversely expressed predicted peptide family showing sequence similarity to tobacco Rapid Alkalinization Fac
245532_at	AT4G15110	member of CYP97B, member of CYP97B
245612_at	AT4G14440	enoyl-CoA hydratase/isomerase family protein; similar to enoyl-CoA hydratase/isomerase family protein [Arabidopsis thali
245642_at	AT1G25275	unknown protein
245706_at	AT5G04310	pectate lyase family protein; similar to PMR6 (POWDERY MILDEW RESISTANT 6), lyase/ pectate lyase [Arabidopsis thaliana]
245725_at	AT1G73370	Encodes a protein with sucrose synthase activity (SUS6).
245740_at	AT1G44100	amino acid permease 5, amino acid permease 5
245777_at	AT1G73540	ATNUDT21 (Arabidopsis thaliana Nudix hydrolase homolog 21); hydrolase; Identical to Nudix hydrolase 21, chloroplast prec
245885_at	AT5G09440	phosphate-responsive protein, putative; similar to phosphate-responsive protein, putative [Arabidopsis thaliana] (TAIR:A
245891_at	AT5G09220	member of AAAP family
246002_at	AT5G20740	invertase/pectin methylesterase inhibitor family protein; similar to invertase/pectin methylesterase inhibitor family pr
246018_at	AT5G10695	similar to unknown protein [Arabidopsis thaliana] (TAIR:AT5G57123.1); similar to conserved hypothetical protein [Medicag
246036_at	AT5G08370	ATAGAL2 (ARABIDOPSIS THALIANA ALPHA-GALACTOSIDASE 2); alpha-galactosidase; similar to ATAGAL1 (ARABIDOPSIS THALIANA ALPH
246055_at	AT5G08380	ATAGAL1 (ARABIDOPSIS THALIANA ALPHA-GALACTOSIDASE 1); alpha-galactosidase; similar to ATAGAL2 (ARABIDOPSIS THALIANA ALPH
246214_at	AT4G36990	encodes a protein whose sequence is similar to heat shock factors that regulate the expression of heat shock proteins. T
246230_at	AT4G36710	scarecrow transcription factor family protein; similar to scarecrow-like transcription factor 6 (SCL6) [Arabidopsis thal
246279_at	AT4G36740	Encodes a homeodomain leucine zipper class I (HD-Zip I) protein.
246310_at	AT3G51895	Encodes a sulfate transporter.
246539_at	AT5G15460	MUB2 (MEMBRANE-ANCHORED UBIQUITIN-FOLD PROTEIN 2); Identical to Membrane-anchored ubiquitin-fold protein 2 (Membrane-anc
246544_at	AT5G15100	PIN8 (PIN-FORMED 8); auxin:hydrogen symporter/ transporter; Identical to Putative auxin efflux carrier component 5 (AtPI
246580_at	AT1G31770	ABC transporter family protein; Identical to White-brown complex homolog protein 14 (WBC14) [Arabidopsis Thaliana] (GB:Q
246724_at	AT5G29000	myb family transcription factor; similar to transcription factor [Arabidopsis thaliana] (TAIR:AT3G04450.1); similar to C
246763_at	AT5G27150	Encodes a vacuolar sodium/proton antiporter involved in salt tolerance, ion homeostasis, and leaf development.
246908_at	AT5G25610	responsive to dehydration 22 (RD22) mediated by ABA, responsive to dehydration 22 (RD22) mediated by ABA
246962_s_at	AT5G24800	Encodes bZIP protein BZO2H2., Encodes bZIP protein BZO2H2.
247153_at	AT5G65700	Encodes a CLAVATA1-related receptor kinase-like protein required for both shoot and flower meristem function. Very simil
247162_at	AT5G65730	xyloglucan:xyloglucosyl transferase, putative / xyloglucan endotransglycosylase, putative / endo-xyloglucan transferase,
247163_at	AT5G65685	soluble glycogen synthase-related; similar to starch synthase-related protein [Arabidopsis thaliana] (TAIR:AT4G18240.1);
247282_at	AT5G64240	latex-abundant family protein (AMC3) / caspase family protein; similar to LOL3 (LSD ONE LIKE 3), caspase/ cysteine-type
247304_at	AT5G63850	Amino acid transporter whose expression is downregulated by dehydration., Amino acid transporter whose expression is dow
247440_at	AT5G62680	proton-dependent oligopeptide transport (POT) family protein; similar to proton-dependent oligopeptide transport (POT) f
247553_at	AT5G60910	MADS box gene negatively regulated by APETALA1
247637_at	AT5G60600	Encodes a chloroplast-localized hydroxy-2-methyl-2-(E)-butenyl 4-diphosphate (HMBPP) synthase (HDS), catalyzes the form
247902_at	AT5G57350	member of Plasma membrane H+-ATPase family, member of Plasma membrane H+-ATPase family
247948_at	AT5G57130	protein binding; similar to heat shock protein-related [Arabidopsis thaliana] (TAIR:AT4G29920.1); similar to conserved h
248032_at	AT5G55860	similar to unknown protein [Arabidopsis thaliana] (TAIR:AT1G12150.1); similar to Prefoldin [Medicago truncatula] (GB:ABE
248061_at	AT5G55340	long-chain-alcohol O-fatty-acyltransferase family protein / wax synthase family protein; similar to membrane bound O-acy
248063_at	AT5G55550	RNA recognition motif (RRM)-containing protein; similar to RNA binding [Arabidopsis thaliana] (TAIR:AT4G26650.2); simila
248111_at	AT5G55330	membrane bound O-acyl transferase (MBOAT) family protein / wax synthase-related; similar to long-chain-alcohol O-fatty-a
248185_at	AT5G54060	UF3GT (UDP-GLUCOSE:FLAVONOID 3-O-GLUCOSYLTRANSFERASE); transferase, transferring glycosyl groups; similar to glycosyltra
248187_at	AT5G53940	yippee family protein; Identical to Protein yippee-like At5g53940 [Arabidopsis Thaliana] (GB:Q9FN32); similar to yippee
248332_at	AT5G52640	Encodes a cytosolic heat shock protein AtHSP90.1. AtHSP90.1 interacts with disease resistance signaling components SGT1
248554_at	AT5G50330	ATP binding / protein kinase; similar to ATP binding / electron carrier/ heme binding / iron ion binding / protein kinas
248657_at	AT5G48570	peptidyl-prolyl cis-trans isomerase, putative / FK506-binding protein, putative; similar to ROF1 (ROTAMASE FKBP 1), FK50
248758_at	AT5G47620	heterogeneous nuclear ribonucleoprotein, putative / hnRNP, putative; similar to heterogeneous nuclear ribonucleoprotein,
248801_at	AT5G47370	homeobox-leucine zipper genes induced by auxin, but not by other phytohormones. Plays opposite roles in the shoot and r
248923_at	AT5G45940	ATNUDT11 (Arabidopsis thaliana Nudix hydrolase homolog 11); hydrolase; Identical to Probable coenzyme A diphosphatase NU
248942_at	AT5G45480	similar to unknown protein [Arabidopsis thaliana] (TAIR:AT5G45470.1); similar to unknown protein [Arabidopsis thaliana]
248961_at	AT5G45650	subtilase family protein; similar to subtilase family protein [Arabidopsis thaliana] (TAIR:AT5G45640.1); similar to subt
249008_at	AT5G44680	methyladenine glycosylase family protein; similar to methyladenine glycosylase family protein [Arabidopsis thaliana] (TA
249066_at	AT5G43920	transducin family protein / WD-40 repeat family protein; similar to transducin family protein / WD-40 repeat family prot
249126_at	AT5G43380	encodes a type I serine/threonine protein phosphatase expressed in expressed in roots, rosettes and flowers., encodes a
249187_at	AT5G43060	cysteine proteinase, putative / thiol protease, putative; similar to cysteine proteinase (RD21A) / thiol protease [Arabi
249214_at	AT5G42720	glycosyl hydrolase family 17 protein; similar to glycosyl hydrolase family 17 protein [Arabidopsis thaliana] (TAIR:AT4G3
249494_at	AT5G39050	transferase family protein; similar to transferase family protein [Arabidopsis thaliana] (TAIR:AT5G39080.1); similar to
249575_at	AT5G37670	15.7 kDa class I-related small heat shock protein-like (HSP15.7-CI); similar to 17.6 kDa class I heat shock protein (HSP
249709_at	AT5G35670	IQD33 (IQ-domain 33); calmodulin binding; similar to IQD3 (IQ-domain 3), calmodulin binding [Arabidopsis thaliana] (TAIR
249794_at	AT5G23530	similar to ATGID1C/GID1C (GA INSENSITIVE DWARF1C) [Arabidopsis thaliana] (TAIR:AT5G27320.1); similar to Esterase/lipase/
250006_at	AT5G18660	Encodes a protein with 3,8-divinyl protochlorophyllide a 8-vinyl reductase activity. Mutants accumulate divinyl chloroph
250031_at	AT5G18240	Encodes MYR1 (MYR1).
250123_at	AT5G16530	PIN5 (PIN-FORMED 5); auxin:hydrogen symporter/ transporter; similar to PIN8 (PIN-FORMED 8), auxin:hydrogen symporter/ tr
250295_at	AT5G13390	Required for normal pollen development and lipid accumulation within the tapetum
250482_at	AT5G10320	similar to 80A08_29 [Brassica rapa subsp. pekinensis] (GB:AAZ67614.1)
250509_at	AT5G09970	member of CYP78A, member of CYP78A
250661_at	AT5G07030	pepsin A; similar to aspartyl protease family protein [Arabidopsis thaliana] (TAIR:AT3G54400.1); similar to Peptidase A1
250857_at	AT5G04790	unknown protein
250881_at	AT5G04080	similar to unknown protein [Oryza sativa (japonica cultivar-group)] (GB:BAD87214.1)
250891_at	AT5G04530	beta-ketoacyl-CoA synthase family protein; Identical to 3-ketoacyl-CoA synthase 21 (EC 2.3.1.-) (KCS-21) (Very-long-chai
250901_at	AT5G03530	ATRAB ALPHA (Arabidopsis Rab GTPase homolog C2a); GTP binding; similar to AtRABC2b/AtRab18C (Arabidopsis Rab GTPase homo
250994_at	AT5G02490	heat shock cognate 70 kDa protein 2 (HSC70-2) (HSP70-2); Identical to Heat shock cognate 70 kDa protein 2 (Hsc70.2) (HSC
251021_at	AT5G02140	thaumatin-like protein, putative; similar to ATLP-1 (Arabidopsis thaumatin-like protein 1) [Arabidopsis thaliana] (TAIR:
251025_at	AT5G02190	encodes an aspartic protease, has an important role in determining cell fate during embryonic development and in reprodu
251157_at	AT3G63140	mRNA-binding protein, putative; similar to catalytic/ coenzyme binding [Arabidopsis thaliana] (TAIR:AT1G09340.1); simila
251395_at	AT2G45470	FLA8 (Arabinogalactan protein 8); Identical to Fasciclin-like arabinogalactan protein 8 precursor (AtAGP8) (FLA8) [Arabi
251558_at	AT3G57810	OTU-like cysteine protease family protein; similar to unknown protein [Arabidopsis thaliana] (TAIR:AT2G38025.1); similar
251665_at	AT3G57040	response regulator ARR9, A two-component response regulator-like protein with a receiver domain with a conserved asparta
251706_at	AT3G56620	integral membrane family protein / nodulin MtN21-related; similar to nodulin MtN21 family protein [Arabidopsis thaliana]
251772_at	AT3G55920	peptidyl-prolyl cis-trans isomerase, putative / cyclophilin, putative / rotamase, putative; similar to CYP5 (cyclophilin
251826_at	AT3G55110	ABC transporter family protein; Identical to Probable white-brown complex homolog protein 18 (WBC18) [Arabidopsis Thalia
251994_at	AT3G52890	KCBP-interacting protein kinase interacts specifically with the tail region of KCBP
252080_at	AT3G51670	SEC14 cytosolic factor family protein / phosphoglyceride transfer family protein; Identical to Patellin-6 (PATL6) [Arabi
252115_at	AT3G51600	lipid transfer protein 5
252711_at	AT3G43720	protease inhibitor/seed storage/lipid transfer protein (LTP) family protein; similar to protease inhibitor/seed storage/
252911_at	AT4G39510	member of CYP96A, member of CYP96A
252918_at	AT4G38980	unknown protein
253088_at	AT4G36220	encodes ferulate 5-hydroxylase (F5H). Involved in lignin biosynthesis.
253218_at	AT4G34980	Serine protease similar to subtilisin., Serine protease similar to subtilisin.
253372_at	AT4G33220	pectinesterase family protein; similar to pectinesterase family protein [Arabidopsis thaliana] (TAIR:AT3G43270.1); simil
253402_at	AT4G32880	member of homeodomain-leucine zipper family, acting as a differentiation-promoting transcription factor of the vascular
253445_at	AT4G32605	transcription factor; similar to mitochondrial glycoprotein family protein / MAM33 family protein [Arabidopsis thaliana]
253629_at	AT4G30450	glycine-rich protein; similar to glycine-rich protein [Arabidopsis thaliana] (TAIR:AT4G30460.1); similar to Os09g0425200
253643_at	AT4G29780	similar to unknown protein [Arabidopsis thaliana] (TAIR:AT5G12010.1); similar to Os01g0582600 [Oryza sativa (japonica cu
253712_at	AT4G29330	Der1-like family protein / degradation in the ER-like family protein; Identical to Derlin-1 (AtDerlin1-1) (DER1) [Arabid
253754_at	AT4G29020	glycine-rich protein; similar to glycine-rich protein [Arabidopsis thaliana] (TAIR:AT1G04660.1); similar to unnamed prot
253796_at	AT4G28460	unknown protein
253855_at	AT4G28050	Member of TETRASPANIN family
253859_at	AT4G27657	similar to unknown protein [Arabidopsis thaliana] (TAIR:AT4G27652.1)
254034_at	AT4G25960	PGP2 (P-GLYCOPROTEIN 2); ATPase, coupled to transmembrane movement of substances; Identical to Multidrug resistance prot
254041_at	AT4G25830	integral membrane family protein; similar to integral membrane family protein [Arabidopsis thaliana] (TAIR:AT2G35760.1);
254153_at	AT4G24450	ATGWD2/GWD3/PWD (PHOSPHOGLUCAN, WATER DIKINASE); Identical to Alpha-glucan water dikinase 2 precursor (EC 2.7.9.4) (GWD2
254185_at	AT4G23990	encodes a protein similar to cellulose synthase, encodes a protein similar to cellulose synthase
254327_at	AT4G22490	protease inhibitor/seed storage/lipid transfer protein (LTP) family protein; similar to protease inhibitor/seed storage/
254386_at	AT4G21960	Encodes AT4g21960 (AT4g21960/T8O5_170)., Encodes AT4g21960 (AT4g21960/T8O5_170).
254388_at	AT4G21860	methionine sulfoxide reductase domain-containing protein / SeIR domain-containing protein; similar to methionine sulfoxi
254390_at	AT4G21940	member of Calcium Dependent Protein Kinase, member of Calcium Dependent Protein Kinase
254402_at	AT4G21310	similar to unknown protein [Arabidopsis thaliana] (TAIR:AT2G32280.1); similar to Os05g0433400 [Oryza sativa (japonica cu
254417_at	AT4G21470	Bifunctional enzyme that catalyzes hydrolysis of FMN to riboflavin, and phosphorylation of riboflavin to FMN.
254515_at	AT4G20270	Encodes a CLAVATA1-related receptor kinase-like protein required for both shoot and flower meristem function. It has a
254618_at	AT4G18780	Encodes a member of the cellulose synthase family involved in secondary cell wall biosynthesis. Mutants have abnormal xy
254809_at	AT4G12410	auxin-responsive family protein; similar to auxin-responsive family protein [Arabidopsis thaliana] (TAIR:AT4G22620.1); s
254926_at	AT4G11280	encodes a a member of the 1-aminocyclopropane-1-carboxylate (ACC) synthase (S-adenosyl-L-methionine methylthioadenosine-
255008_at	AT4G10060	similar to unknown protein [Arabidopsis thaliana] (TAIR:AT5G49900.1); similar to unknown protein [Arabidopsis thaliana]
255259_at	AT4G05020	NDB2 (NAD(P)H DEHYDROGENASE B2); disulfide oxidoreductase; similar to NDB1 (NAD(P)H DEHYDROGENASE B1), NADH dehydrogenas
255332_at	AT4G04340	early-responsive to dehydration protein-related / ERD protein-related; similar to early-responsive to dehydration protei
255360_at	AT4G03960	tyrosine specific protein phosphatase family protein; similar to tyrosine specific protein phosphatase family protein [A
255477_at	AT4G02370	similar to unknown protein [Arabidopsis thaliana] (TAIR:AT1G02816.1); similar to Os05g0362300 [Oryza sativa (japonica cu
255487_at	AT4G02610	tryptophan synthase, alpha subunit, putative; similar to TSA1 (TRYPTOPHAN SYNTHASE ALPHA CHAIN), tryptophan synthase [Ar
255529_at	AT4G02120	CTP synthase, putative / UTP--ammonia ligase, putative; similar to CTP synthase, putative / UTP--ammonia ligase, putativ
255554_at	AT4G01897	similar to Protein of unknown function DUF952 [Medicago truncatula] (GB:ABE87749.1); contains InterPro domain Protein of
255645_at	AT4G00880	auxin-responsive family protein; similar to auxin-responsive family protein [Arabidopsis thaliana] (TAIR:AT2G46690.1); s
255794_at	AT2G33480	ANAC041 (Arabidopsis NAC domain containing protein 41); transcription factor; similar to ANAC083 (Arabidopsis NAC domain
256009_at	AT1G19210	encodes a member of the DREB subfamily A-5 of ERF/AP2 transcription factor family. The protein contains one AP2 domain.
256237_at	AT3G12610	Plays role in DNA-damage repair/toleration. Partially complements RecA- phenotypes.
256245_at	AT3G12580	HSP70 (heat shock protein 70); ATP binding; similar to heat shock cognate 70 kDa protein 3 (HSC70-3) (HSP70-3) [Arabidop
256387_at	AT3G06170	TMS membrane family protein / tumour differentially expressed (TDE) family protein; similar to TMS membrane family prote
256454_at	AT1G75280	isoflavone reductase, putative, identical to SP:P52577 Isoflavone reductase homolog P3 (EC 1.3.1.-) {Arabidopsis thalian
256524_at	AT1G66200	encodes a cytosolic glutamate synthetase, this enzyme has low affinity with substrate ammonium, encodes a cytosolic glut
256818_at	AT3G21420	oxidoreductase, 2OG-Fe(II) oxygenase family protein; similar to SRG1 (SENESCENCE-RELATED GENE 1), oxidoreductase, acting
256913_at	AT3G23870	permease-related; similar to permease-related [Arabidopsis thaliana] (TAIR:AT4G13800.1); similar to OSJNBa0069D17.4 [Ory
256984_at	AT3G13480	similar to unknown protein [Arabidopsis thaliana] (TAIR:AT1G55475.1); similar to Os03g0795100 [Oryza sativa (japonica cu
257050_at	AT3G15260	protein phosphatase 2C, putative / PP2C, putative; similar to protein phosphatase 2C, putative / PP2C, putative [Arabido
257136_at	AT3G12890	Encodes a protein belonging to a class of CCT (CONSTANS, CONSTANS-like, TOC1) domain proteins. The protein contains a 43
257313_at	AT3G26520	gamma tonoplast intrinsic protein 2 (TIP2). expressed throughout the plant and transcript level is increased upon NaCl o
257321_at	ATMG01130	Identical to Hypothetical mitochondrial protein AtMg01130 (ORF106f) [Arabidopsis Thaliana] (GB:P92544), Identical to Hyp
257323_at	ATMG01200	Identical to Hypothetical mitochondrial protein AtMg01200 (ORF294) [Arabidopsis Thaliana] (GB:P92550;GB:Q8S890); similar
257324_at	ATMG01210	Identical to Hypothetical mitochondrial protein AtMg01210 (ORF101b) [Arabidopsis Thaliana] (GB:P92551), Identical to Hyp
257325_at	ATMG01220	Identical to Hypothetical mitochondrial protein AtMg01220 (ORF113) [Arabidopsis Thaliana] (GB:P92552), Identical to Hypo
257333_at	ATMG01360	cytochrome c oxidase subunit 1, cytochrome c oxidase subunit 1
257334_at	ATMG01370	Identical to Hypothetical mitochondrial protein AtMg01370 (ORF111d) [Arabidopsis Thaliana] (GB:P92565), Identical to Hyp
257337_at	ATMG00060	Mitochondrial NADH dehydrogenase subunit 5. The gene is trans-spliced from the three different pre-cursors, NAD5a, NAD5b
257502_at	AT1G78110	similar to unknown protein [Arabidopsis thaliana] (TAIR:AT1G22230.1); similar to Os09g0370000 [Oryza sativa (japonica cu
257659_at	AT3G13226	regulatory protein RecX family protein; similar to OSJNBa0043A12.7 [Oryza sativa (japonica cultivar-group)] (GB:CAE02802
257698_at	AT3G12730	myb family transcription factor; similar to APL (ALTERED PHLOEM DEVELOPMENT), transcription factor [Arabidopsis thaliana
257715_at	AT3G12750	A member of Zrt- and Irt-related protein (ZIP) family. transcript is induced in response to zinc deficiency in the root
257722_at	AT3G18490	aspartyl protease family protein; similar to aspartyl protease family protein [Arabidopsis thaliana] (TAIR:AT1G25510.1);
257748_at	AT3G18710	U-box domain-containing protein; similar to U-box domain-containing protein [Arabidopsis thaliana] (TAIR:AT5G09800.1); s
257848_at	AT3G13030	hAT dimerisation domain-containing protein; similar to hAT dimerisation domain-containing protein [Arabidopsis thaliana]
257938_at	AT3G19820	Involved in the conversion of the early brassinosteroid precursor 24-methylenecholesterol to campesterol. Brassinostero
257960_at	AT3G25570	adenosylmethionine decarboxylase family protein; similar to SAMDC (S-ADENOSYLMETHIONINE DECARBOXYLASE) [Arabidopsis thal
257974_at	AT3G20820	leucine-rich repeat family protein; similar to leucine-rich repeat family protein [Arabidopsis thaliana] (TAIR:AT5G12940
258133_at	AT3G24500	One of three genes in A. thaliana encoding multiprotein bridging factor 1, a highly conserved transcriptional coactivato
258170_at	AT3G21600	senescence/dehydration-associated protein-related; similar to senescence/dehydration-associated protein-related [Arabido
258336_at	AT3G16050	Encodes a protein with pyridoxal phosphate synthase activity whose transcripts were detected mostly in roots and accumul
258368_at	AT3G14240	subtilase family protein; similar to ARA12, subtilase [Arabidopsis thaliana] (TAIR:AT5G67360.1); similar to subtilase fa
258369_at	AT3G14310	encodes a pectin methylesterase, encodes a pectin methylesterase
258512_at	AT3G06510	Encodes a protein with beta-glucosidase activity, mutants show increased sensitivity to freezing
258528_at	AT3G06770	glycoside hydrolase family 28 protein / polygalacturonase (pectinase) family protein; similar to polygalacturonase [Arab
258589_at	AT3G04290	ATLTL1/LTL1 (LI-TOLERANT LIPASE 1); carboxylic ester hydrolase; similar to GDSL-motif lipase/hydrolase family protein [A
258653_at	AT3G09870	auxin-responsive family protein; similar to auxin-responsive family protein [Arabidopsis thaliana] (TAIR:AT2G28085.1); s
258830_at	AT3G07090	similar to unknown protein [Arabidopsis thaliana] (TAIR:AT5G25170.1); similar to expressed protein [Oryza sativa (japoni
259037_at	AT3G09350	armadillo/beta-catenin repeat family protein; similar to armadillo/beta-catenin repeat family protein [Arabidopsis thali
259166_at	AT3G01670	similar to unknown protein [Arabidopsis thaliana] (TAIR:AT3G01680.1); similar to conserved hypothetical protein [Medicag
259255_at	AT3G07690	glycerol-3-phosphate dehydrogenase (NAD+); similar to GPDHC1, glycerol-3-phosphate dehydrogenase (NAD+) [Arabidopsis tha
259348_at	AT3G03770	leucine-rich repeat transmembrane protein kinase, putative; similar to leucine-rich repeat transmembrane protein kinase,
259380_at	AT3G16340	ATPDR1/PDR1 (PLEIOTROPIC DRUG RESISTANCE 1); ATPase, coupled to transmembrane movement of substances; Identical to Pleio
259403_at	AT1G17745	encodes a 3-Phosphoglycerate dehydrogenase
259660_at	AT1G55260	protease inhibitor/seed storage/lipid transfer protein (LTP) family protein; similar to lipid transfer protein-related [
260007_at	AT1G67870	glycine-rich protein; similar to ATEM1 (Early methionine labelled) [Arabidopsis thaliana] (TAIR:AT3G51810.1); similar to
260012_at	AT1G67865	similar to unknown protein [Arabidopsis thaliana] (TAIR:AT1G67860.1)
260075_at	AT1G73700	MATE efflux family protein; similar to MATE efflux family protein [Arabidopsis thaliana] (TAIR:AT2G34360.1); similar to
260076_at	AT1G73630	calcium-binding protein, putative; similar to calcium-binding protein, putative [Arabidopsis thaliana] (TAIR:AT1G18210.2
260143_at	AT1G71880	Sucrose transporter gene induced in response to nematodes; member of Sucrose-proton symporter family.
260242_at	AT1G63650	Mutant has reduced trichomes, anthocyanin, and seed coat mucilage and abnormally patterned stomates. Encodes a bHLH Tran
260248_at	AT1G74310	Encodes ClpB1, which belongs to the Casein lytic proteinase/heat shock protein 100 (Clp/Hsp100) family. Involved in ref
260267_at	AT1G68530	involved in wax biosynthesis; required for elongation of C24 very-long-chain fatty acids
260371_at	AT1G69690	TCP family transcription factor, putative; similar to TCP family transcription factor, putative [Arabidopsis thaliana] (
260410_at	AT1G69870	proton-dependent oligopeptide transport (POT) family protein; similar to proton-dependent oligopeptide transport (POT) f
260433_at	AT1G68170	nodulin MtN21 family protein; similar to unknown protein [Arabidopsis thaliana] (TAIR:AT1G25270.1); similar to Protein o
260440_at	AT1G68160	similar to unknown protein [Arabidopsis thaliana] (TAIR:AT1G10820.2); similar to OSJNBa0067K08.3 [Oryza sativa (japonica
260475_at	AT1G11080	SCPL31 (serine carboxypeptidase-like 31); serine carboxypeptidase; similar to SCPL30 (serine carboxypeptidase-like 30),
260483_at	AT1G11000	A member of a large family of seven-transmembrane domain proteins specific to plants, homologs of the barley mildew resi
260549_at	AT2G43535	Encodes a defensin-like (DEFL) family protein.
260805_at	AT1G78320	Encodes glutathione transferase belonging to the tau class of GSTs. Naming convention according to Wagner et al. (2002).
260879_at	AT1G21480	exostosin family protein; similar to exostosin family protein [Arabidopsis thaliana] (TAIR:AT5G22940.1); similar to Os07
260978_at	AT1G53540	17.6 kDa class I small heat shock protein (HSP17.6C-CI) (AA 1-156); Identical to 17.6 kDa class I heat shock protein (HS
261069_at	AT1G07410	AtRABA2b (Arabidopsis Rab GTPase homolog A2b); GTP binding; similar to AtRABA2d (Arabidopsis Rab GTPase homolog A2d), GT
261114_at	AT1G75390	bZIP transcription factor family protein; similar to GBF6 (G-box binding factor 6), DNA binding / transcription factor [
261247_at	AT1G20070	unknown protein
261279_at	AT1G05850	Encodes an endo chitinase-like protein AtCTL1. Essential for tolerance to heat, salt and drought stresses. Also involv
261285_at	AT1G35720	Encodes a member of the annexin gene family, a diverse, multigene family of calcium-dependent, membrane-binding proteins
261368_at	AT1G53070	legume lectin family protein; similar to legume lectin family protein [Arabidopsis thaliana] (TAIR:AT1G53080.1); similar
261502_at	AT1G14440	ATHB31; DNA binding / transcription factor; similar to ATHB21/ZFHD4 (ZINC FINGER HOMEODOMAIN 4), DNA binding / transcrip
261518_at	AT1G71695	peroxidase 12 (PER12) (P12) (PRXR6); Identical to Peroxidase 12 precursor (EC 1.11.1.7) (Atperox P12) (PRXR6) (ATP4a) (P
261804_at	AT1G30530	The At1g30530 gene encodes a UDP-rhamnose:flavonol-3-O-rhamnosyltransferase (UGT78D1) attaching a rhamnosyl residue to t
261814_at	AT1G08310	esterase/lipase/thioesterase family protein; similar to esterase/lipase/thioesterase family protein [Arabidopsis thalian
261845_at	AT1G15960	member of Nramp2 family, member of Nramp2 family
261888_at	AT1G80800	pseudogene, 40S ribosomal protein S12 (RPS12B), similar to ribosomal protein S12 GB:AAD39838 GI:5106775 from (Hordeum vu
261924_at	AT1G22550	proton-dependent oligopeptide transport (POT) family protein; similar to proton-dependent oligopeptide transport (POT) f
262066_at	AT1G79950	helicase-related; similar to helicase-related [Arabidopsis thaliana] (TAIR:AT1G20750.1); similar to helicase-related [Ar
262137_at	AT1G77920	bZIP family transcription factor; Identical to Transcription factor TGA7 (AtbZIP50) (TGA7) [Arabidopsis Thaliana] (GB:Q9
262181_at	AT1G78060	glycosyl hydrolase family 3 protein; similar to BXL1 (BETA-XYLOSIDASE 1), hydrolase, hydrolyzing O-glycosyl compounds [A
262231_at	AT1G68740	EXS family protein / ERD1/XPR1/SYG1 family protein; similar to PHO1 (PHOSPHATE 1) [Arabidopsis thaliana] (TAIR:AT3G23430
262318_at	AT1G27620	transferase family protein; similar to transferase family protein [Arabidopsis thaliana] (TAIR:AT2G40230.1); similar to
262357_at	AT1G73040	jacalin lectin family protein; similar to jacalin lectin family protein [Arabidopsis thaliana] (TAIR:AT1G19715.1); simil
262383_at	AT1G72940	disease resistance protein (TIR-NBS class), putative; similar to disease resistance protein (TIR-NBS class), putative [A
262536_at	AT1G17100	SOUL heme-binding family protein; similar to SOUL heme-binding family protein [Arabidopsis thaliana] (TAIR:AT1G78450.1);
262656_at	AT1G14200	zinc finger (C3HC4-type RING finger) family protein; similar to zinc finger (C3HC4-type RING finger) family protein [Ara
262682_at	AT1G75900	family II extracellular lipase 3 (EXL3); similar to family II extracellular lipase 1 (EXL1) [Arabidopsis thaliana] (TAIR
262750_at	AT1G28710	similar to unknown protein [Arabidopsis thaliana] (TAIR:AT1G28700.1); similar to Os03g0731800 [Oryza sativa (japonica cu
262808_at	AT1G11730	galactosyltransferase family protein; similar to galactosyltransferase family protein [Arabidopsis thaliana] (TAIR:AT1G0
262819_at	AT1G11600	member of CYP77B, member of CYP77B
262842_at	AT1G14720	member of Glycoside Hydrolase Family 16
262870_at	AT1G64710	alcohol dehydrogenase, putative; similar to alcohol dehydrogenase, putative [Arabidopsis thaliana] (TAIR:AT1G32780.1); s
262875_at	AT1G64970	gamma-tocopherol methyltransferase (g-TMT) mRNA, nuclear; mutant has Deficient in alpha and beta tocopherol; Accumulates
262969_at	AT1G75710	zinc finger (C2H2 type) family protein; similar to zinc finger (C2H2 type) family protein [Arabidopsis thaliana] (TAIR:A
263031_at	AT1G24070	encodes a gene similar to cellulose synthase, encodes a gene similar to cellulose synthase
263044_at	AT1G23360	UbiE/COQ5 methyltransferase family protein; similar to methyltransferase [Arabidopsis thaliana] (TAIR:AT5G57300.2); simi
263120_at	AT1G78490	member of CYP708A, member of CYP708A
263150_at	AT1G54050	17.4 kDa class III heat shock protein (HSP17.4-CIII); similar to AT-HSP17.6A (Arabidopsis thaliana heat shock protein 17
263174_at	AT1G54040	Epithiospecifier protein, interacts with WRKY53. Involved in pathogen resistance and leaf senescence., Epithiospecifier
263296_at	AT2G38800	calmodulin-binding protein-related; similar to calmodulin-binding protein-related [Arabidopsis thaliana] (TAIR:AT3G54570
263297_at	AT2G15310	A member of ARF GTPase family. A thaliana has 21 members of this family, known to be essential for vesicle coating and u
263374_at	AT2G20560	DNAJ heat shock family protein; similar to DNAJ heat shock family protein [Arabidopsis thaliana] (TAIR:AT4G28480.1); sim
263431_at	AT2G22170	lipid-associated family protein; similar to lipid-associated family protein [Arabidopsis thaliana] (TAIR:AT4G39730.1); s
263544_at	AT2G21590	Encodes the large subunit of ADP-glucose pyrophosphorylase, the enzyme which catalyzes the first and limiting step in st
263962_at	AT2G36350	protein kinase, putative; similar to KIPK (KCBP-INTERACTING PROTEIN KINASE), kinase [Arabidopsis thaliana] (TAIR:AT3G528
264023_at	AT2G21195	similar to Os07g0265100 [Oryza sativa (japonica cultivar-group)] (GB:NP_001059333.1), unknown protein
264025_at	AT2G21050	amino acid permease, putative; Identical to Auxin transporter-like protein 2 (AUX1-like protein 2) (LAX2) [Arabidopsis T
264037_at	AT2G03750	sulfotransferase family protein; similar to sulfotransferase family protein [Arabidopsis thaliana] (TAIR:AT3G45070.1); s
264146_at	AT1G02205	Expression of the CER1 gene associated with production of stem epicuticular wax and pollen fertility. Biochemical studie
264159_at	AT1G65270	similar to Unknown (protein for IMAGE:6863324) [Xenopus laevis] (GB:AAH84304.1); similar to Unknown (protein for IMAGE:8
264191_at	AT1G54730	sugar transporter, putative; Identical to Sugar transporter ERD6-like 5 [Arabidopsis Thaliana] (GB:Q3ECP7;GB:Q8H197;GB:Q
264204_at	AT1G22710	Encodes for a high-affinity transporter essential for phloem loading and long-distance transport. A major sucrose trans
264318_at	AT1G04220	beta-ketoacyl-CoA synthase, putative; Identical to 3-ketoacyl-CoA synthase 17 (EC 2.3.1.-) (KCS-17) (Very-long-chain fat
264594_at	AT2G17640	Encodes a cytosolic serine O-acetyltransferase involved in sulfur assimilation and cysteine biosynthesis. Expressed in t
264901_at	AT1G23090	Encodes AST91 mRNA for sulfate transporter.
265119_at	AT1G62570	flavin-containing monooxygenase family protein / FMO family protein; similar to flavin-containing monooxygenase family p
265242_at	AT2G07705	unknown protein
265354_at	AT2G16700	Encodes actin depolymerizing factor 5 (ADF5).
265359_at	AT2G16720	Encodes a member of MYB3R- and R2R3- type MYB- encoding genes, Encodes a member of MYB3R- and R2R3- type MYB- encoding g
265400_at	AT2G10940	protease inhibitor/seed storage/lipid transfer protein (LTP) family protein; similar to unknown protein [Arabidopsis tha
265448_at	AT2G46590	encodes a protein containing Dof zinc finger motifs. expression is limited to vascular system of the mother plant. reces
265560_at	AT2G05520	Encodes a glycine-rich protein that is expressed mainly in stems and leaves. mRNA levels are upregulated in response t
265675_at	AT2G32120	HSP70T-2; ATP binding; similar to HSP70 (heat shock protein 70), ATP binding [Arabidopsis thaliana] (TAIR:AT3G12580.1);
265815_at	AT2G17975	zinc finger (Ran-binding) family protein; similar to zinc finger (Ran-binding) family protein [Arabidopsis thaliana] (TA
265872_at	AT2G01670	ATNUDT17 (Arabidopsis thaliana Nudix hydrolase homolog 17); hydrolase; Identical to Nudix hydrolase 17, mitochondrial pr
265897_at	AT2G25680	sulfate transporter; similar to sulfate transporter [Arabidopsis thaliana] (TAIR:AT1G80310.1); similar to putative sulfa
266038_at	AT2G07680	member of MRP subfamily, member of MRP subfamily
266046_at	AT2G07728	unknown protein
266070_at	AT2G18660	expansin family protein (EXPR3); Identical to Expansin-like B3 precursor (AtEXLB3) (AtEXPR3) (Ath-ExpGamma-1.2) (EXLB3)
266108_at	AT2G37900	proton-dependent oligopeptide transport (POT) family protein; similar to proton-dependent oligopeptide transport (POT) f
266257_at	AT2G27820	PD1 (PREPHENATE DEHYDRATASE 1); prephenate dehydratase; similar to prephenate dehydratase family protein [Arabidopsis th
266310_at	AT2G26990	Represses photomorphogenesis and induces skotomorphogenesis in the dark.
266325_at	AT2G46630	pseudogene of unknown protein
266590_at	AT2G46240	A member of Arabidopsis BAG (Bcl-2-associated athanogene) proteins, plant homologs of mammalian regulators of apoptosis.
266718_at	AT2G46800	Encodes a member of the zinc transporter (ZAT) and cation diffusion facilitator (CDF) families. It is expressed througho
266841_at	AT2G26150	member of Heat Stress Transcription Factor (Hsf) family, member of Heat Stress Transcription Factor (Hsf) family
266852_at	AT2G26810	similar to unknown protein [Arabidopsis thaliana] (TAIR:AT2G26200.1); similar to Os07g0641600 [Oryza sativa (japonica cu
267192_at	AT2G30890	membrane protein, putative; similar to cytochrome B561-related [Arabidopsis thaliana] (TAIR:AT4G18260.1); similar to cyt
267358_at	AT2G39890	Encodes a proline transporter with affinity for gly betaine, proline and GABA. Protein is expressed in the vascular tis
267369_at	AT2G44420	protein N-terminal asparagine amidohydrolase family protein; similar to protein N-terminal aspara (GB:BAD35425.1); conta
267377_at	AT2G26250	epidermis-specific, encodes a putative beta-ketoacyl-CoA synthase. probably involved in the synthesis of long-chain lipi
267380_at	AT2G26170	Encodes a protein with similarity to thromboxane-A synthase, member of the CYP711A cytochrome P450 family. MAX1 is a spe
267425_at	AT2G34810	FAD-binding domain-containing protein; similar to FAD-binding domain-containing protein [Arabidopsis thaliana] (TAIR:AT1
267545_at	AT2G32690	pseudogene, glycine-rich protein

## Sheet: CLV3p_vs_all
AFFY ATH1 121501 probe	TAIR ID	Gene description	logFC	AveExpr	t	P,Value	adj,P,Val	B
259640_at	AT1G52400	Beta-D-glucopyranosyl abscisate beta-glucosidase [Source:UniProtKB/Swiss-Prot;Acc:Q9SE50]	-5.47958	9.52253	-4.66383	7.63397e-05	0.0106989	1.60298
259381_s_at	AT3G16410	Nitrile-specifier protein 4 [Source:UniProtKB/Swiss-Prot;Acc:O04316]	-4.39142	10.1896	-6.76158	3.03201e-07	0.000264765	6.75173
249012_at	AT5G44620	Cytochrome P450, family 706, subfamily A, polypeptide 3 [Source:UniProtKB/TrEMBL;Acc:Q9LU04]	-4.29417	9.31556	-5.44891	9.3499e-06	0.00279316	3.56484			protoplasting excluded
250991_at	AT5G02380	Metallothionein-like protein 2B [Source:UniProtKB/Swiss-Prot;Acc:Q38805]	-4.09774	12.2486	-6.2267	1.2033e-06	0.000619667	5.47477
263023_at	AT1G23960	UPF0725 protein At1g23960 [Source:UniProtKB/Swiss-Prot;Acc:Q8RXM6]	-4.07213	9.04155	-4.58645	9.39103e-05	0.0119783	1.40952
258332_at	AT3G16180	Protein NRT1/ PTR FAMILY 1.1 [Source:UniProtKB/Swiss-Prot;Acc:Q8LPL2]	-3.77563	10.2111	-9.78081	2.45178e-10	1.39163e-06	13.1825
262813_at	AT1G11670	Protein DETOXIFICATION 36 [Source:UniProtKB/Swiss-Prot;Acc:Q9SAB0]	-3.58099	8.64101	-7.4493	5.40312e-08	6.81513e-05	8.33812
245483_at	AT4G16190	Probable cysteine protease RD19C [Source:UniProtKB/Swiss-Prot;Acc:Q9SUL1]	-3.35819	9.01823	-4.17835	0.000278875	0.0229405	0.394367
256452_at	AT1G75240	ZHD5 [Source:UniProtKB/TrEMBL;Acc:A0A178WFZ4]	-3.32463	9.25961	-4.07054	0.000371103	0.0271464	0.128457
247450_at	AT5G62350	Plant invertase/pectin methylesterase inhibitor superfamily protein [Source:UniProtKB/TrEMBL;Acc:Q9LVA4]	-3.2662	10.4059	-5.56367	6.89076e-06	0.0023007	3.8497
245993_at	AT5G20700	FCS-Like Zinc finger 14 [Source:UniProtKB/Swiss-Prot;Acc:Q8GYX2]	-3.18289	8.28229	-5.15824	2.0311e-05	0.00475404	2.84019
259839_at	AT1G52190	Protein NRT1/ PTR FAMILY 1.2 [Source:UniProtKB/Swiss-Prot;Acc:Q9M817]	-3.17798	8.07888	-5.29038	1.42685e-05	0.00376689	3.1701
252058_at	AT3G52470	Late embryogenesis abundant (LEA) hydroxyproline-rich glycoprotein family [Source:UniProtKB/TrEMBL;Acc:Q9SVC8]	-3.08807	8.78798	-5.80578	3.62924e-06	0.00142066	4.44761
245742_at	AT1G44170	Aldehyde dehydrogenase family 3 member H1 [Source:UniProtKB/Swiss-Prot;Acc:Q70DU8]	-3.08306	7.99502	-4.59401	9.20289e-05	0.0118587	1.42842
247049_at	AT5G66440	tRNA-methyltransferase non-catalytic subunit trm6MTase subunit [Source:UniProtKB/TrEMBL;Acc:Q9FJZ5]	-2.94666	9.93778	-6.64926	4.03974e-07	0.00031627	6.4865
262976_at	AT1G75520	Protein SHI RELATED SEQUENCE 5 [Source:UniProtKB/Swiss-Prot;Acc:Q9LQZ5]	-2.73712	8.67813	-5.45668	9.15849e-06	0.00277246	3.58415
259293_at	AT3G11580	AP2/B3-like transcriptional factor family protein [Source:UniProtKB/TrEMBL;Acc:A0A1I9LT60]	-2.71728	7.59944	-6.26971	1.07592e-06	0.000602276	5.57868
249922_at	AT5G19140	Aluminum induced protein with YGL and LRDR motifs [Source:UniProtKB/TrEMBL;Acc:Q94BR2]	-2.60381	9.23603	-3.68578	0.00101824	0.0485943	-0.807877
262986_at	AT1G23390	F-box/Kelch repeat-containing F-box family protein [Source:UniProtKB/TrEMBL;Acc:C4PVQ8]	-2.59625	7.98764	-4.88817	4.18557e-05	0.00764415	2.16449
246986_at	AT5G67280	At5g67280/K3G17_4 [Source:UniProtKB/TrEMBL;Acc:Q9FGQ5]	-2.50072	8.18844	-5.24711	1.60167e-05	0.00408587	3.06213
258251_at	AT3G15810	Protein LURP-one-related 12 [Source:UniProtKB/Swiss-Prot;Acc:Q9LVZ8]	-2.49829	8.70865	-7.5667	4.04836e-08	5.74462e-05	8.60214
260900_s_at	AT5G34780	Putative 2-dehydropantoate 2-reductase [Source:UniProtKB/Swiss-Prot;Acc:F4KIN4]	-2.48455	8.55827	-6.03196	2.00158e-06	0.000857433	5.00172
252678_s_at	AT3G44300	NIT2 [Source:UniProtKB/TrEMBL;Acc:A0A384LD03]	-2.36086	9.34138	-3.93487	0.000530817	0.0335638	-0.204195
255524_at	AT4G02330	Probable pectinesterase/pectinesterase inhibitor 41 [Source:UniProtKB/Swiss-Prot;Acc:Q8RXK7]	-2.34967	8.09138	-4.16828	0.00028643	0.0230085	0.369476
250937_at	AT5G03230	Arabidopsis thaliana genomic DNA, chromosome 5, P1 clone:MOK16 [Source:UniProtKB/TrEMBL;Acc:Q9LYW2]	-2.31219	8.55907	-3.69938	0.000982867	0.0477838	-0.775179
260210_at	AT1G74420	fucosyltransferase 3 [Source:TAIR;Acc:AT1G74420]	-2.25372	8.27752	-7.37453	6.49934e-08	7.06677e-05	8.16893
263711_at	AT2G20630	Probable protein phosphatase 2C 20 [Source:UniProtKB/Swiss-Prot;Acc:Q9SIU8]	-2.23765	8.91809	-3.77159	0.000814342	0.0422952	-0.601083
250875_at	AT5G04020	calmodulin binding [Source:TAIR;Acc:AT5G04020]	-2.23191	7.96789	-6.90399	2.11159e-07	0.000199756	7.08563
261037_at	AT1G17420	Lipoxygenase 3, chloroplastic [Source:UniProtKB/Swiss-Prot;Acc:Q9LNR3]	-2.21532	10.4304	-3.87914	0.00061453	0.0365243	-0.340115
267271_at	AT2G02540	Zinc-finger homeodomain protein 3 [Source:UniProtKB/Swiss-Prot;Acc:O64722]	-2.20707	6.93332	-6.29815	9.99251e-07	0.000602276	5.64731
250931_at	AT5G03200	Probable E3 ubiquitin-protein ligase LUL1 [Source:UniProtKB/Swiss-Prot;Acc:Q9LYW5]	-2.18552	8.57152	-7.86699	1.95035e-08	2.95205e-05	9.26801
265249_at	AT2G01940	C2H2-like zinc finger protein [Source:TAIR;Acc:AT2G01940]	-2.12825	6.57692	-4.17258	0.000283178	0.0229617	0.380109
253871_at	AT4G27440	Protochlorophyllide reductase B, chloroplastic [Source:UniProtKB/Swiss-Prot;Acc:P21218]	-2.12293	9.43852	-4.42745	0.000143652	0.0152406	1.01275
250213_at	AT5G13820	Telomere repeat-binding protein 4 [Source:UniProtKB/Swiss-Prot;Acc:Q9FFY9]	-2.0458	8.42126	-5.29982	1.39137e-05	0.00371642	3.19362
264315_at	AT1G70370	Polygalacturonase 1 beta-like protein 3 [Source:UniProtKB/Swiss-Prot;Acc:P92990]	-2.04056	12.1315	-4.70285	6.87653e-05	0.00988131	1.7006
261323_at	AT1G44760	Adenine nucleotide alpha hydrolases-like superfamily protein [Source:TAIR;Acc:AT1G44760]	-2.04037	10.2958	-4.30494	0.000199162	0.0187626	0.708031
254363_at	AT4G22010	At4g22010 [Source:UniProtKB/TrEMBL;Acc:O65449]	-2.03723	8.80965	-4.08959	0.000352857	0.0263528	0.175356
259434_at	AT1G01490	Heavy metal transport/detoxification superfamily protein [Source:TAIR;Acc:AT1G01490]	-2.0269	8.46397	-6.06772	1.82255e-06	0.000795753	5.08888
266545_at	AT2G35290	At2g35290 [Source:UniProtKB/TrEMBL;Acc:Q8GWV0]	-2.00846	8.34444	-4.47886	0.000125219	0.0139362	1.1409
245323_at	AT4G16500	Cysteine proteinase inhibitor 4 [Source:UniProtKB/Swiss-Prot;Acc:Q84WT8]	-1.98995	11.1647	-6.10632	1.64746e-06	0.000793683	5.18281
262788_at	AT1G10690	Cyclin-dependent protein kinase inhibitor SMR8 [Source:UniProtKB/Swiss-Prot;Acc:Q9SAD3]	-1.98033	7.46104	-5.2111	1.76342e-05	0.00444852	2.97224
250690_at	AT5G06530	ABC transporter G family member 22 [Source:UniProtKB/Swiss-Prot;Acc:Q93YS4]	-1.97617	8.8262	-4.84463	4.70344e-05	0.00808992	2.05548
260153_at	AT1G52760	Caffeoylshikimate esterase [Source:UniProtKB/Swiss-Prot;Acc:Q9C942]	-1.95651	9.85531	-4.34609	0.000178478	0.0174662	0.810271
263022_s_at	AT1G23900	AP-1 complex subunit gamma-1 [Source:UniProtKB/Swiss-Prot;Acc:Q84K16]	-1.93783	5.5943	-4.23095	0.000242506	0.0213334	0.524523
253627_at	AT4G30650	UPF0057 membrane protein At4g30650 [Source:UniProtKB/Swiss-Prot;Acc:Q9M095]	-1.92152	7.94534	-4.19689	0.000265481	0.0222926	0.440204
245101_at	AT2G40890	Cytochrome P450 98A3 [Source:UniProtKB/Swiss-Prot;Acc:O22203]	-1.9113	9.82722	-5.02867	2.87291e-05	0.00597279	2.51617
260528_at	AT2G47260	WRKY transcription factor 23 [Source:UniProtKB/Swiss-Prot;Acc:O22900]	-1.87193	9.17483	-3.69178	0.00100247	0.0482277	-0.793449
250920_at	AT5G03390	At5g03390 [Source:UniProtKB/TrEMBL;Acc:Q9LZF0]	-1.86605	8.9227	-6.26555	1.08762e-06	0.000602276	5.56864
263737_at	AT1G60010	D-ribose-binding periplasmic protein [Source:UniProtKB/TrEMBL;Acc:Q9ZUJ2]	-1.84948	7.76291	-4.37863	0.000163643	0.0166608	0.891203
265531_at	AT2G06200	growth-regulating factor 6 [Source:TAIR;Acc:AT2G06200]	-1.80996	6.77073	-6.52763	5.52036e-07	0.000417781	6.1975
263971_at	AT2G42800	RLP29 [Source:UniProtKB/TrEMBL;Acc:A0A178VT48]	-1.79832	8.12133	-3.88775	0.00060081	0.0360867	-0.319164
264991_s_at	AT1G67400	ELMO/CED-12 family protein [Source:UniProtKB/TrEMBL;Acc:F4HRW0]	-1.77303	7.56169	-4.16282	0.00029061	0.02307	0.355986
249911_at	AT5G22740	Glycosyltransferase (Fragment) [Source:UniProtKB/TrEMBL;Acc:W8PUD8]	-1.76408	9.80966	-4.75186	6.03059e-05	0.00931418	1.82323
266617_at	AT2G29670	At2g29670/T27A16.23 [Source:UniProtKB/TrEMBL;Acc:O82388]	-1.76255	7.28298	-4.92883	3.75355e-05	0.00704303	2.26629
250956_at	AT5G03210	Arabidopsis thaliana genomic DNA, chromosome 5, P1 clone:MOK16 [Source:UniProtKB/TrEMBL;Acc:Q9FYM8]	-1.75601	6.98132	-4.25899	0.000225079	0.0204453	0.594009
246777_at	AT5G27420	E3 ubiquitin-protein ligase ATL31 [Source:UniProtKB/Swiss-Prot;Acc:Q8LGA5]	-1.7499	9.36442	-3.75707	0.000845792	0.0434454	-0.636175
263156_at	AT1G54030	Inactive GDSL esterase/lipase-like protein 25 [Source:UniProtKB/Swiss-Prot;Acc:Q7XA74]	-1.73377	8.84979	-4.75187	6.03043e-05	0.00931418	1.82326
262073_at	AT1G59640	Transcription factor BPE [Source:UniProtKB/Swiss-Prot;Acc:Q0JXE7]	-1.73196	6.97865	-6.97053	1.78463e-07	0.000176166	7.2407
264054_at	AT2G22540	SVP [Source:UniProtKB/TrEMBL;Acc:A0A384KDB8]	-1.72244	11.277	-3.815	0.000727013	0.0395313	-0.495984
246594_at	AT5G14800	Pyrroline-5-carboxylate reductase [Source:UniProtKB/Swiss-Prot;Acc:P54904]	-1.68789	10.2442	-6.34667	8.81033e-07	0.000577328	5.76416					AT1G07000	1.63472
247690_at	AT5G59800	Methyl-CpG-binding domain-containing protein 7 [Source:UniProtKB/Swiss-Prot;Acc:Q9FJF4]	-1.6669	8.17691	-7.92162	1.70982e-08	2.77283e-05	9.38768					AT3G14270	1.6181
263935_at	AT2G35930	E3 ubiquitin-protein ligase PUB23 [Source:UniProtKB/Swiss-Prot;Acc:Q84TG3]	-1.65828	7.36815	-3.82723	0.000704102	0.0392323	-0.466302					AT4G24670	1.60082
258160_at	AT3G17820	Glutamine synthetase [Source:UniProtKB/TrEMBL;Acc:A0A178VNQ6]	-1.64645	11.4157	-5.18456	1.89307e-05	0.00466652	2.90595					AT4G01610	1.57689
256150_at	AT1G55120	Beta-fructofuranosidase, insoluble isoenzyme CWINV3 [Source:UniProtKB/Swiss-Prot;Acc:Q67XZ3]	-1.64141	7.21665	-3.6876	0.00101341	0.0485412	-0.803484					AT5G53900	1.55995
261935_at	AT1G22610	C2 calcium/lipid-binding plant phosphoribosyltransferase family protein [Source:UniProtKB/TrEMBL;Acc:Q9SKA3]	-1.64127	8.38883	-3.68446	0.00102173	0.0485943	-0.811046					AT5G24670	1.4961
256050_at	AT1G07000	Exocyst subunit Exo70 family protein [Source:UniProtKB/TrEMBL;Acc:A0A178WCB5]	-1.63472	9.04863	-4.24078	0.000236249	0.0211779	0.548876					AT1G50950	1.49181
258361_at	AT3G14270	1-phosphatidylinositol-3-phosphate 5-kinase FAB1B [Source:UniProtKB/Swiss-Prot;Acc:Q9LUM0]	-1.6181	7.97287	-5.01719	2.96253e-05	0.00598465	2.48746					AT2G23060	1.48466
254125_at	AT4G24670	Tryptophan aminotransferase-related protein 2 [Source:UniProtKB/Swiss-Prot;Acc:Q94A02]	-1.60082	7.30903	-3.66725	0.0010684	0.0496051	-0.852336					AT3G01830	1.48028
255590_at	AT4G01610	Cathepsin B-like protease 3 [Source:UniProtKB/Swiss-Prot;Acc:Q94K85]	-1.57689	10.6989	-4.1271	0.000319487	0.024354	0.267799					AT5G67440	1.46957
248238_at	AT5G53900	Gb [Source:UniProtKB/TrEMBL;Acc:Q9FN36]	-1.55995	7.25472	-3.74829	0.000865359	0.0441508	-0.65735					AT2G09970	1.45816
246957_at	AT5G24670	Cytidine/deoxycytidylate deaminase family protein [Source:UniProtKB/TrEMBL;Acc:F4KH85]	-1.4961	10.2101	-4.74566	6.13149e-05	0.00940604	1.80773					AT3G07390	1.44965
256210_at	AT1G50950	Thioredoxin protein with domain of unknown function (DUF1692) [Source:TAIR;Acc:AT1G50950]	-1.49181	8.02157	-8.53286	4.02755e-09	8.75092e-06	10.695					AT1G65280	1.43966
267250_at	AT2G23060	Probable N-acetyltransferase HLS1-like [Source:UniProtKB/Swiss-Prot;Acc:O64815]	-1.48466	7.17333	-3.67236	0.00105432	0.0492535	-0.840071
258947_at	AT3G01830	Probable calcium-binding protein CML40 [Source:UniProtKB/Swiss-Prot;Acc:Q9SGI8]	-1.48028	7.22126	-4.18757	0.000272129	0.022549	0.41717
246999_at	AT5G67440	BTB/POZ domain-containing protein NPY3 [Source:UniProtKB/Swiss-Prot;Acc:Q9FN09]	-1.46957	8.72799	-4.46836	0.000128781	0.0142121	1.11473
260453_s_at	AT2G09970	DUF1677 family protein (DUF1677) [Source:UniProtKB/TrEMBL;Acc:Q9SK23]	-1.45816	6.91441	-4.23154	0.000242125	0.0213334	0.525989
259018_at	AT3G07390	AIR12 [Source:UniProtKB/TrEMBL;Acc:A0A178VEI7]	-1.44965	9.02371	-3.73723	0.000890669	0.0448505	-0.684037
264156_at	AT1G65280	DNAJ heat shock N-terminal domain-containing protein [Source:UniProtKB/TrEMBL;Acc:Q0WVU7]	-1.43966	9.56563	-3.92141	0.000549943	0.0341145	-0.237058
249197_at	AT5G42380	Calcium-binding protein CML37 [Source:UniProtKB/Swiss-Prot;Acc:Q9FIH9]	-1.43666	11.6526	-4.57388	9.71221e-05	0.0121827	1.37812
250750_at	AT5G05870	UDP-glycosyltransferase 76C1 [Source:UniProtKB/Swiss-Prot;Acc:Q9FI99]	-1.42588	6.09611	-5.43023	9.82673e-06	0.00289748	3.5184
258162_at	AT3G17810	PYD1 [Source:UniProtKB/TrEMBL;Acc:A0A178VD08]	-1.42275	8.88755	-4.0502	0.0003916	0.028047	0.0784573
258006_at	AT3G19400	Probable cysteine protease RDL2 [Source:UniProtKB/Swiss-Prot;Acc:Q9LT77]	-1.42055	7.38664	-3.90718	0.000570915	0.0349382	-0.2718
248327_at	AT5G52750	Heavy metal-associated isoprenylated plant protein 13 [Source:UniProtKB/Swiss-Prot;Acc:Q9LTE2]	-1.40849	8.33926	-3.7444	0.000874178	0.0444012	-0.666737
247946_at	AT5G57180	CIA2 [Source:UniProtKB/TrEMBL;Acc:A0A178UDY1]	-1.38355	7.26936	-6.27572	1.05922e-06	0.000602276	5.5932
264756_at	AT1G61370	G-type lectin S-receptor-like serine/threonine-protein kinase At1g61370 [Source:UniProtKB/Swiss-Prot;Acc:O64783]	-1.37734	7.8033	-4.75281	6.01524e-05	0.00931418	1.82561
266229_at	AT2G28840	Putative E3 ubiquitin-protein ligase XBAT31 [Source:UniProtKB/Swiss-Prot;Acc:Q94B55]	-1.37548	9.76811	-4.00091	0.00044605	0.0304701	-0.0425721
247773_at	AT5G58630	TRM31 [Source:UniProtKB/TrEMBL;Acc:F4KGA5]	-1.36431	8.25244	-4.64405	8.04934e-05	0.0109432	1.5535
247086_at	AT5G66320	GATA transcription factor 5 [Source:UniProtKB/Swiss-Prot;Acc:Q9FH57]	-1.34909	9.5444	-4.12876	0.000318081	0.024354	0.271906
257460_at	AT1G75580	At1g75580 [Source:UniProtKB/TrEMBL;Acc:Q9LR00]	-1.34725	7.10247	-4.55959	0.000100908	0.0123235	1.34242
263865_at	AT2G36910	ABC transporter B family member 1 [Source:UniProtKB/Swiss-Prot;Acc:Q9ZR72]	-1.34679	11.1986	-3.89938	0.000582735	0.0352811	-0.290819
263083_at	AT2G27190	Fe(3+)-Zn(2+) purple acid phosphatase 12 [Source:UniProtKB/Swiss-Prot;Acc:Q38924]	-1.33089	9.04714	-6.22237	1.21696e-06	0.000619667	5.46429
264120_at	AT1G79340	Metacaspase-4 [Source:UniProtKB/Swiss-Prot;Acc:O64517]	-1.29931	9.83344	-6.22042	1.22317e-06	0.000619667	5.45956
249801_at	AT5G23580	Calcium-dependent protein kinase 12 [Source:UniProtKB/Swiss-Prot;Acc:Q42396]	-1.29803	9.11104	-6.37222	8.24603e-07	0.000567327	5.82556
261193_at	AT1G32920	At1g32920/F9L11_25 [Source:UniProtKB/TrEMBL;Acc:Q93WI1]	-1.29264	11.9014	-5.79006	3.78308e-06	0.00145578	4.40892
254798_at	AT4G13050	Oleoyl-acyl carrier protein thioesterase 2, chloroplastic [Source:UniProtKB/Swiss-Prot;Acc:Q9SV64]	-1.28832	8.02803	-3.96276	0.000493247	0.031877	-0.136021
251584_at	AT3G58620	TTL4 [Source:UniProtKB/TrEMBL;Acc:A0A178VKQ3]	-1.28343	7.48005	-7.42486	5.73895e-08	6.85774e-05	8.28291
253362_s_at	AT4G33120	At4g33120 [Source:UniProtKB/TrEMBL;Acc:Q84TE2]	-1.27145	8.56887	-4.73445	6.31856e-05	0.00950043	1.77965
257697_at	AT3G12700	Aspartic proteinase NANA, chloroplast [Source:UniProtKB/Swiss-Prot;Acc:Q9LTW4]	-1.25821	7.16596	-3.95968	0.000497263	0.0318923	-0.143553
258298_at	AT3G23300	S-adenosyl-L-methionine-dependent methyltransferases superfamily protein [Source:UniProtKB/TrEMBL;Acc:A0A178VBP4]	-1.23747	10.048	-5.70501	4.73695e-06	0.00170711	4.19931
254846_at	AT4G11830	Phospholipase D gamma 2 [Source:UniProtKB/Swiss-Prot;Acc:Q9T051]	-1.2317	6.49274	-4.2501	0.000230462	0.0208463	0.571985
246417_at	AT5G16990	NADP-dependent alkenal double bond reductase P2 [Source:UniProtKB/Swiss-Prot;Acc:Q39173]	-1.22442	10.4116	-6.33191	9.15425e-07	0.000577328	5.72862
252829_at	AT4G40060	HB16 [Source:UniProtKB/TrEMBL;Acc:A0A178V0P3]	-1.21283	7.58412	-4.00774	0.000438082	0.030049	-0.0258199
263754_at	AT2G21510	DNAJ heat shock N-terminal domain-containing protein [Source:TAIR;Acc:AT2G21510]	-1.20513	8.21421	-4.31957	0.000191549	0.0182577	0.744367
254130_at	AT4G24540	MADS-box protein AGL24 [Source:UniProtKB/Swiss-Prot;Acc:O82794]	-1.19356	9.26703	-5.24956	1.59122e-05	0.00408587	3.06824
246998_at	AT5G67370	Protein CONSERVED IN THE GREEN LINEAGE AND DIATOMS 27, chloroplastic [Source:UniProtKB/Swiss-Prot;Acc:Q9FN15]	-1.18285	6.72211	-3.76996	0.000817811	0.0422952	-0.605021
247251_at	AT5G64740	Cellulose synthase A catalytic subunit 6 [UDP-forming] [Source:UniProtKB/Swiss-Prot;Acc:Q94JQ6]	-1.17978	9.1665	-3.88417	0.000606475	0.0363309	-0.327873
251160_at	AT3G63240	Type I inositol polyphosphate 5-phosphatase 4 [Source:UniProtKB/Swiss-Prot;Acc:Q8GTS0]	-1.16058	8.57996	-3.9083	0.000569236	0.0349296	-0.269066
252204_at	AT3G50340	At3g50340 [Source:UniProtKB/TrEMBL;Acc:Q9SND3]	-1.15289	9.34314	-4.82445	4.9647e-05	0.0082554	2.00496
259012_at	AT3G07360	RING-type E3 ubiquitin transferase [Source:UniProtKB/TrEMBL;Acc:A0A178VJC7]	-1.14318	8.09008	-3.80216	0.000751845	0.0403543	-0.527109
247047_at	AT5G66650	Calcium uniporter protein 3, mitochondrial [Source:UniProtKB/Swiss-Prot;Acc:Q9LVR5]	-1.13787	10.974	-4.39172	0.000158025	0.0163826	0.92379
248690_at	AT5G48230	AT5G48230 protein [Source:UniProtKB/TrEMBL;Acc:B9DGQ1]	-1.13217	10.1466	-6.41482	7.38533e-07	0.000523989	5.92779
258424_at	AT3G16750	Putative uncharacterized protein [Source:UniProtKB/TrEMBL;Acc:Q9LUQ8]	-1.12175	6.23647	-4.70556	6.82678e-05	0.00987231	1.70738
264210_at	AT1G22640	MYB3 [Source:UniProtKB/TrEMBL;Acc:A0A178WFN1]	-1.11505	6.97874	-4.61605	8.67575e-05	0.0113204	1.4835
251260_at	AT3G62130	LCD [Source:UniProtKB/TrEMBL;Acc:A0A178VKW4]	-1.11158	8.76886	-3.96965	0.000484372	0.0315472	-0.119155
256510_at	AT1G33360	CLP protease regulatory subunit CLPX3, mitochondrial [Source:UniProtKB/Swiss-Prot;Acc:Q66GN9]	-1.10132	7.48539	-4.08185	0.000360161	0.0267225	0.156297
259588_at	AT1G27930	Probable methyltransferase At1g27930 [Source:UniProtKB/Swiss-Prot;Acc:Q9C7F9]	-1.0994	8.98336	-5.55554	7.04125e-06	0.00231688	3.82954
251631_at	AT3G57430	Pentatricopeptide repeat-containing protein At3g57430, chloroplastic [Source:UniProtKB/Swiss-Prot;Acc:Q7Y211]	-1.09834	7.87073	-5.40009	1.06484e-05	0.00303434	3.44342
246011_at	AT5G08330	Transcription factor TCP21 [Source:UniProtKB/Swiss-Prot;Acc:Q9FTA2]	-1.08562	7.56143	-4.09797	0.000345111	0.0258594	0.196006
254428_at	AT4G21160	ZAC [Source:UniProtKB/TrEMBL;Acc:A0A178UUS8]	-1.03686	8.92743	-4.0354	0.000407228	0.0286245	0.0420704
263591_at	AT2G01910	65-kDa microtubule-associated protein 6 [Source:UniProtKB/Swiss-Prot;Acc:Q9SIS3]	-1.03284	10.129	-6.69774	3.56849e-07	0.000289354	6.60119
264504_at	AT1G09430	ATP-citrate synthase alpha chain protein 3 [Source:UniProtKB/Swiss-Prot;Acc:O80526]	-1.01715	8.90983	-4.24684	0.000232474	0.0209448	0.563886
259213_at	AT3G09010	Protein kinase superfamily protein [Source:UniProtKB/TrEMBL;Acc:Q8LF75]	-1.01025	7.4897	-4.46606	0.000129577	0.0142121	1.10898
266196_at	AT2G39110	Protein kinase superfamily protein [Source:UniProtKB/TrEMBL;Acc:Q0WSF6]	-1.00841	7.2688	-4.62214	8.53538e-05	0.0112667	1.49874
263433_at	AT2G22240	Inositol-3-phosphate synthase isozyme 2 [Source:UniProtKB/Swiss-Prot;Acc:Q38862]	-1.00435	10.2973	-4.36969	0.000167591	0.0169865	0.868968
244929_at	ATMG00590	Uncharacterized mitochondrial cytochrome b-like protein AtMg00590 [Source:UniProtKB/Swiss-Prot;Acc:P93314]	1.00166	10.1884	4.14538	0.000304367	0.0235848	0.312927
251933_at	AT3G54060	Myosin-M heavy protein [Source:UniProtKB/TrEMBL;Acc:Q9M397]	1.0288	6.06556	5.68173	5.03814e-06	0.00176544	4.14182
248734_at	AT5G48090	EDM2-like protein1 [Source:UniProtKB/TrEMBL;Acc:F4K064]	1.03933	5.16787	4.37904	0.000163465	0.0166608	0.892221
252822_at	AT4G39955	Alpha/beta-Hydrolases superfamily protein [Source:UniProtKB/TrEMBL;Acc:Q058J1]	1.04309	6.90356	4.48719	0.000122463	0.0136966	1.16168
248463_at	AT5G51130	Probable RNA methyltransferase At5g51130 [Source:UniProtKB/Swiss-Prot;Acc:Q6NPC9]	1.04375	9.13652	3.81367	0.000729546	0.0395313	-0.499207
250510_at	AT5G09920	RPB15.9.9 [Source:UniProtKB/TrEMBL;Acc:A0A178UIQ5]	1.05116	8.33844	3.6782	0.00103848	0.0488148	-0.826075
246239_at	AT4G36790	Major facilitator superfamily protein [Source:UniProtKB/TrEMBL;Acc:O23203]	1.06338	7.06362	4.2397	0.000236927	0.0211779	0.546206
245930_at	AT5G09240	SsDNA-binding transcriptional regulator [Source:UniProtKB/TrEMBL;Acc:F4KCI8]	1.06617	9.15385	3.79928	0.000757513	0.0404367	-0.534069
252663_at	AT3G44070	Glycosyl hydrolase family 35 protein [Source:UniProtKB/TrEMBL;Acc:Q9LXQ5]	1.08798	5.98589	4.65493	7.81824e-05	0.0108235	1.58071
258318_at	AT3G22680	Protein RDM1 [Source:UniProtKB/Swiss-Prot;Acc:Q9LUJ3]	1.09017	6.8795	8.19387	8.92558e-09	1.68872e-05	9.97714
263823_s_at	AT2G40340	Integrase-type DNA-binding superfamily protein [Source:TAIR;Acc:AT2G40340]	1.09336	6.98274	4.03556	0.000407051	0.0286245	0.0424751
263007_at	AT1G54260	Winged-helix DNA-binding transcription factor family protein [Source:UniProtKB/TrEMBL;Acc:F4HV94]	1.099	5.3613	4.02129	0.000422689	0.0295068	0.00742922
246816_at	AT5G27230	FRIGIDA-like protein 5 [Source:UniProtKB/Swiss-Prot;Acc:Q5XV31]	1.10289	5.75254	3.84059	0.0006799	0.038209	-0.433874
252510_at	AT3G46270	Receptor protein kinase-like protein [Source:UniProtKB/TrEMBL;Acc:A0A1I9LLS2]	1.13254	5.5941	4.2917	0.00020631	0.0192759	0.675163
266280_at	AT2G29260	Tropinone reductase homolog At2g29260, chloroplastic [Source:UniProtKB/Swiss-Prot;Acc:Q9ZW12]	1.13455	7.69255	5.48736	8.44042e-06	0.00259499	3.66038
254745_at	AT4G13460	Histone-lysine N-methyltransferase family member SUVH9 [Source:UniProtKB/Swiss-Prot;Acc:Q9T0G7]	1.1632	7.92754	5.01839	2.9531e-05	0.00598465	2.49044
245863_s_at	AT1G58060	DExH-box ATP-dependent RNA helicase DExH7, chloroplastic [Source:UniProtKB/Swiss-Prot;Acc:F4I9Q5]	1.18551	9.12665	3.9774	0.000474577	0.0313979	-0.100176
245904_at	AT5G11110	Glycosyltransferase (Fragment) [Source:UniProtKB/TrEMBL;Acc:W8QNB0]	1.18951	7.95523	4.50458	0.000116901	0.0133373	1.20506
249805_at	AT5G23800	DOMAIN OF UNKNOWN FUNCTION 724 10 [Source:TAIR;Acc:AT5G23800]	1.21515	6.61131	4.7182	6.59953e-05	0.00975235	1.73901
254422_at	AT4G21560	Vacuolar protein sorting-associated protein 28 homolog [Source:UniProtKB/TrEMBL;Acc:A0A178UVB3]	1.21817	10.2336	4.23313	0.000241101	0.0213334	0.529936
254769_at	AT4G13330	At4g13330 [Source:UniProtKB/TrEMBL;Acc:Q9T0K4]	1.22357	5.83954	4.97431	3.32305e-05	0.00656057	2.38014
263739_at	AT2G21320	B-box zinc finger protein 18 [Source:UniProtKB/Swiss-Prot;Acc:Q9SJU5]	1.22556	6.94769	5.17321	1.95138e-05	0.00466652	2.87761
264868_at	AT1G24095	Putative thiol-disulfide oxidoreductase DCC [Source:UniProtKB/TrEMBL;Acc:Q9LR85]	1.23072	7.22791	4.28714	0.000208832	0.0194317	0.663836
251309_at	AT3G61220	NAD(P)-binding Rossmann-fold superfamily protein [Source:UniProtKB/TrEMBL;Acc:A0A1I9LNT2]	1.28143	7.80537	5.48658	8.45796e-06	0.00259499	3.65844
253541_at	AT4G31630	Putative B3 domain-containing protein REM4 [Source:UniProtKB/Swiss-Prot;Acc:Q9SB79]	1.29337	4.62639	5.40057	1.06347e-05	0.00303434	3.44462
259601_s_at	--	--	1.38515	5.35811	4.01325	0.000431751	0.0297045	-0.0122885
264814_at	AT2G17900	SET domain group 37 [Source:TAIR;Acc:AT2G17900]	1.38819	6.59833	5.1781	1.92607e-05	0.00466652	2.88981
251560_at	AT3G57920	Squamosa promoter-binding-like protein 15 [Source:UniProtKB/Swiss-Prot;Acc:Q9M2Q6]	1.41782	5.91081	4.37881	0.000163563	0.0166608	0.891659
260904_at	AT1G02450	NIMIN1 [Source:UniProtKB/TrEMBL;Acc:A0A178WC43]	1.42673	8.42452	4.01599	0.000428638	0.0296701	-0.00556276
246104_at	AT5G28650	Probable WRKY transcription factor 74 [Source:UniProtKB/Swiss-Prot;Acc:Q93WU6]	1.45375	7.10756	3.82223	0.000713388	0.0394533	-0.478448
250515_at	AT5G09570	At5g09570 [Source:UniProtKB/TrEMBL;Acc:Q9LXC2]	1.45683	6.02872	9.09193	1.12073e-09	3.63501e-06	11.8394
259419_at	AT1G06310	Putative acyl-coenzyme A oxidase 3.2, peroxisomal [Source:UniProtKB/Swiss-Prot;Acc:Q9LMI7]	1.45824	5.60969	5.65898	5.35112e-06	0.00184078	4.08562
249384_at	AT5G39890	Plant cysteine oxidase 2 [Source:UniProtKB/Swiss-Prot;Acc:Q8LGJ5]	1.47883	9.41669	3.86972	0.000629911	0.036765	-0.363047
257554_at	AT3G24890	Vesicle-associated membrane protein 728 [Source:UniProtKB/TrEMBL;Acc:F4J7T4]	1.48863	5.12352	8.89399	1.75443e-09	4.97907e-06	11.4399
264825_at	AT1G03720	Cysteine proteinases superfamily protein [Source:UniProtKB/TrEMBL;Acc:Q9LR55]	1.52202	5.94544	3.89121	0.00059537	0.0358548	-0.310724
257041_at	AT3G28550	Proline-rich extensin-like family protein [Source:UniProtKB/TrEMBL;Acc:F4J0B5]	1.52377	6.14884	3.75712	0.000845666	0.0434454	-0.636037
266752_at	AT2G47000	ABC transporter B family member 4 [Source:UniProtKB/Swiss-Prot;Acc:O80725]	1.54131	5.96713	3.98927	0.000459948	0.0308955	-0.0710847
250790_at	AT5G05640	At5g05640 [Source:UniProtKB/TrEMBL;Acc:Q9FFL0]	1.57287	6.58646	6.06871	1.81787e-06	0.000795753	5.09127
250815_s_at	AT5G05060	Cystatin/monellin superfamily protein [Source:UniProtKB/TrEMBL;Acc:Q9FF68]	1.61432	5.13549	9.78956	2.40585e-10	1.39163e-06	13.1991
250976_at	AT5G03060	Striatin-like protein [Source:UniProtKB/TrEMBL;Acc:Q9LYX9]	1.66208	5.07313	4.73773	6.26323e-05	0.00948002	1.78787
263194_at	AT1G36060	Ethylene-responsive transcription factor ERF055 [Source:UniProtKB/Swiss-Prot;Acc:Q9SKW5]	1.68298	5.9491	4.98771	3.20591e-05	0.00638482	2.41368
262566_at	AT1G34310	Auxin response factor 12 [Source:UniProtKB/Swiss-Prot;Acc:Q9XID4]	1.69139	9.2331	3.93227	0.000534457	0.0336131	-0.210541
256987_at	AT3G28560	BCS1 AAA-type ATPase [Source:UniProtKB/TrEMBL;Acc:Q9LJJ9]	1.6924	4.59429	6.82341	2.59057e-07	0.000235265	6.89702
265047_at	AT1G51960	Calmodulin-binding family protein [Source:UniProtKB/TrEMBL;Acc:Q9ZU28]	1.75824	5.63604	4.61814	8.62738e-05	0.0113204	1.48873
254595_at	AT4G18960	K-box region and MADS-box transcription factor family protein [Source:TAIR;Acc:AT4G18960]	1.77704	4.64792	11.6006	5.89333e-12	6.69011e-08	16.3878
250549_at	AT5G07860	HXXXD-type acyl-transferase family protein [Source:UniProtKB/TrEMBL;Acc:Q9SD98]	1.8258	5.71494	6.21884	1.2282e-06	0.000619667	5.45575
246531_at	AT5G15800	K-box region and MADS-box transcription factor family protein [Source:UniProtKB/TrEMBL;Acc:F4KB90]	1.83501	6.65044	5.51869	7.76574e-06	0.00251876	3.73814
260280_at	AT1G80580	Ethylene-responsive transcription factor ERF084 [Source:UniProtKB/Swiss-Prot;Acc:Q9M8M5]	1.84442	6.48842	5.06766	2.58815e-05	0.00563423	2.61372
247230_at	AT5G65170	At5g65170 [Source:UniProtKB/TrEMBL;Acc:Q9FJP8]	1.85866	5.53442	7.37224	6.53639e-08	7.06677e-05	8.16372
260932_s_at	AT1G02520	ABC transporter B family member 11 [Source:UniProtKB/Swiss-Prot;Acc:Q9FWX7]	1.88911	5.38696	4.07913	0.000362764	0.0267409	0.149598
253845_at	AT4G27980	Domain of unknown function (DUF3444) [Source:TAIR;Acc:AT4G27980]	1.92682	6.6838	4.58147	9.51708e-05	0.0120042	1.39707
257714_at	AT3G27360	Histone H3 [Source:UniProtKB/TrEMBL;Acc:Q0WRA9]	1.99701	8.05328	4.56386	9.97626e-05	0.0123098	1.35307
245009_at	ATCG00380	30S ribosomal protein S4, chloroplastic [Source:UniProtKB/TrEMBL;Acc:A0A1B1W4U6]	2.24214	11.0144	3.85275	0.000658586	0.0376638	-0.404339
247956_at	AT5G56970	Cytokinin dehydrogenase 3 [Source:UniProtKB/Swiss-Prot;Acc:Q9LTS3]	2.2952	6.55716	5.80688	3.6187e-06	0.00142066	4.45032
261979_at	AT1G37130	Nitrate reductase [NADH] 2 [Source:UniProtKB/Swiss-Prot;Acc:P11035]	2.61004	6.33558	5.39857	1.06918e-05	0.00303434	3.43962
256857_at	AT3G15170	CUC1 [Source:UniProtKB/TrEMBL;Acc:A0A178V703]	2.63862	7.09778	4.63078	8.34043e-05	0.0112048	1.52032
258459_at	--	--	2.80111	5.66203	4.88064	4.27086e-05	0.00766384	2.14564
250579_at	AT5G07930	MEI2 C-terminal RRM only like 2 [Source:UniProtKB/TrEMBL;Acc:F4K9I2]	2.81263	6.04435	4.21869	0.000250541	0.021711	0.494155
261282_at	AT1G35750	Putative pumilio homolog 10 [Source:UniProtKB/Swiss-Prot;Acc:Q9LP21]	3.00215	6.41624	3.93389	0.000532196	0.0335638	-0.206604
247196_at	AT5G65510	AP2-like ethylene-responsive transcription factor AIL7 [Source:UniProtKB/Swiss-Prot;Acc:Q6J9N8]	3.14629	6.29521	4.5686	9.8503e-05	0.012266	1.36494
246485_at	AT5G16080	Probable carboxylesterase 17 [Source:UniProtKB/Swiss-Prot;Acc:Q9LFR7]	3.3142	5.85913	4.30151	0.000200994	0.0188569	0.699498
262033_at	AT1G37140	MEI2 C-terminal RRM only like 1 [Source:UniProtKB/TrEMBL;Acc:Q4PT05]	3.43877	6.03179	5.02596	2.89379e-05	0.00597279	2.5094
265624_at	AT2G27250	Protein CLAVATA 3 [Source:UniProtKB/Swiss-Prot;Acc:Q9XF04]	3.65296	5.69971	7.07535	1.37061e-07	0.000141446	7.48375
250433_at	AT5G10400	Histone H3 [Source:UniProtKB/TrEMBL;Acc:Q0WRA9]	3.68655	6.25798	9.65236	3.23982e-10	1.41946e-06	12.9377
261260_at	AT1G26680	transcriptional factor B3 family protein [Source:TAIR;Acc:AT1G26680]	4.32081	5.61397	5.36972	1.15464e-05	0.00319694	3.36781
265821_at	AT2G17950	Protein WUSCHEL [Source:UniProtKB/Swiss-Prot;Acc:Q9SB92]	4.34427	5.42316	5.37538	1.13735e-05	0.00318795	3.3819
265486_at	AT2G15555	other RNA [Source:TAIR;Acc:AT2G15555]	4.60204	6.35688	28.9561	9.213e-22	2.09172e-17	31.5459

## Sheet: WUS_vs_all_results
AFFY ATH1 121501 probe	TAIR ID	Gene description	logFC	AveExpr	t	P,Value	adj,P,Val	B
245028_at	AT2G26570	Protein WEAK CHLOROPLAST MOVEMENT UNDER BLUE LIGHT 1 [Source:UniProtKB/Swiss-Prot;Acc:O48724]	-1.12917	6.47143	-4.80463	5.24561e-05	0.0228402	1.93943
252070_at	AT3G51680	Short-chain dehydrogenase reductase 2a [Source:UniProtKB/Swiss-Prot;Acc:Q9SCU0]	1.04973	4.8267	4.41311	0.000149487	0.0406632	0.999232
254816_at	AT4G12440	APT4 [Source:UniProtKB/TrEMBL;Acc:A0A178URQ7]	1.05604	5.21962	5.77247	3.97482e-06	0.00501357	4.24413			protoplasting excluded
246419_at	AT5G17030	UGT78D3 [Source:UniProtKB/TrEMBL;Acc:A0A384LMC1]	1.0773	5.7764	4.80218	5.28016e-05	0.0228402	1.93354
264698_at	AT1G70200	RNA-binding (RRM/RBD/RNP motifs) family protein [Source:UniProtKB/TrEMBL;Acc:Q84JK1]	1.07996	6.51671	4.89658	4.10059e-05	0.0198085	2.1603
249769_at	AT5G24120	RNA polymerase sigma factor sigE, chloroplastic/mitochondrial [Source:UniProtKB/Swiss-Prot;Acc:Q9ZNX9]	1.08156	7.03753	4.62891	8.39687e-05	0.0293296	1.51719
256514_at	AT1G66130	NAD(P)-binding Rossmann-fold superfamily protein [Source:UniProtKB/TrEMBL;Acc:Q9C8D3]	1.08827	6.46521	4.64419	8.06028e-05	0.0290477	1.55392
252744_at	--	--	1.09214	4.96661	5.39267	1.08888e-05	0.00852481	3.34676
249096_at	AT5G43910	PfkB-like carbohydrate kinase family protein [Source:UniProtKB/TrEMBL;Acc:F4K7C7]	1.09481	6.75487	4.94368	3.61462e-05	0.0186514	2.27338
261053_at	AT1G01320	Tetratricopeptide repeat (TPR)-like superfamily protein [Source:UniProtKB/TrEMBL;Acc:F4HS99]	1.11651	8.23152	4.45195	0.000134766	0.0397368	1.09234
260068_at	AT1G73805	Protein SAR DEFICIENT 1 [Source:UniProtKB/Swiss-Prot;Acc:Q9C9T2]	1.13212	5.01847	4.45802	0.000132597	0.0396116	1.10692
245571_at	AT4G14695	Mitochondrial pyruvate carrier 2 [Source:UniProtKB/Swiss-Prot;Acc:Q8L7H8]	1.21503	5.57061	4.43135	0.000142383	0.0406632	1.04296
261861_at	AT1G50450	At1g50450/F11F12_20 [Source:UniProtKB/TrEMBL;Acc:Q94BZ0]	1.23404	9.11248	6.74845	3.14846e-07	0.000595689	6.47781
260819_at	AT1G06850	AtbZIP transcription factor [Source:UniProtKB/TrEMBL;Acc:Q8VWG0]	1.26923	6.12285	4.36377	0.000170515	0.0431507	0.881023
248839_at	AT5G46690	Transcription factor bHLH71 [Source:UniProtKB/Swiss-Prot;Acc:Q56XR0]	1.29963	4.39495	6.75925	3.06298e-07	0.000595689	6.50184
246970_at	AT5G24900	Cytochrome P450 714A2 [Source:UniProtKB/Swiss-Prot;Acc:Q6NKZ8]	1.3057	5.00046	8.16642	9.58471e-09	5.44028e-05	9.47599
247524_at	AT5G61440	Thioredoxin-like 1-2, chloroplastic [Source:UniProtKB/Swiss-Prot;Acc:Q9XFI1]	1.30854	8.73452	4.47407	0.000127033	0.0384555	1.14542
262947_at	AT1G75750	GASA1 [Source:UniProtKB/TrEMBL;Acc:A0A178W4S5]	1.33471	5.28914	5.07362	2.5528e-05	0.0150877	2.58497
264213_at	AT1G65390	Protein PHLOEM PROTEIN 2-LIKE A5 [Source:UniProtKB/Swiss-Prot;Acc:Q9C5Q9]	1.36956	6.57577	4.41504	0.000148718	0.0406632	1.00387
264990_at	AT1G27210	TORTIFOLIA1-like protein 4 [Source:UniProtKB/Swiss-Prot;Acc:Q93ZH1]	1.37598	7.7843	5.80661	3.63229e-06	0.00485103	4.32414
260396_at	AT1G69720	Heme oxygenase 3, chloroplastic [Source:UniProtKB/Swiss-Prot;Acc:Q9C9L4]	1.41797	5.50959	4.9104	3.95153e-05	0.0195034	2.19349
258221_at	AT3G29160	Non-specific serine/threonine protein kinase [Source:UniProtKB/TrEMBL;Acc:A0A178V9G9]	1.57306	9.47274	7.85571	2.01566e-08	9.15272e-05	8.8467
261109_at	AT1G75450	Cytokinin dehydrogenase 5 [Source:UniProtKB/Swiss-Prot;Acc:Q67YU0]	1.61668	5.84495	5.46342	9.01934e-06	0.0073986	3.51483
263473_at	AT2G31750	UDP-glucosyl transferase 74D1 [Source:TAIR;Acc:AT2G31750]	1.69442	5.11501	5.3249	1.30449e-05	0.00935737	3.18545
255175_at	AT4G07960	CSLC12 [Source:UniProtKB/TrEMBL;Acc:A0A384KRZ4]	1.7261	6.23094	4.92399	3.81032e-05	0.0192243	2.22612
248959_at	AT5G45630	Putative uncharacterized protein [Source:UniProtKB/TrEMBL;Acc:Q9FK78]	1.7796	5.78313	6.74992	3.13672e-07	0.000595689	6.48108
266892_at	AT2G26080	Glycine dehydrogenase (decarboxylating) 2, mitochondrial [Source:UniProtKB/Swiss-Prot;Acc:O80988]	1.78441	10.9054	4.49754	0.000119314	0.0371082	1.20172
253774_at	AT4G28530	At4g28530 [Source:UniProtKB/TrEMBL;Acc:Q8GUJ6]	1.79038	5.49154	11.0492	1.76618e-11	1.33664e-07	14.561
247602_at	AT5G60900	receptor-like protein kinase 1 [Source:TAIR;Acc:AT5G60900]	1.86828	5.81895	5.11646	2.27639e-05	0.0143768	2.68757
245352_at	AT4G15490	UDP-glycosyltransferase 84A3 [Source:UniProtKB/Swiss-Prot;Acc:O23401]	1.88113	5.8514	5.47056	8.84968e-06	0.0073986	3.53176
252458_at	AT3G47210	AT3g47210/F13I12_260 [Source:UniProtKB/TrEMBL;Acc:Q9SD52]	2.01052	4.87745	4.64647	8.01143e-05	0.0290477	1.55938
250869_at	AT5G03840	Protein TERMINAL FLOWER 1 [Source:UniProtKB/Swiss-Prot;Acc:P93003]	2.01405	10.2191	4.80322	5.26547e-05	0.0228402	1.93604
255742_at	AT1G25560	AP2/ERF and B3 domain-containing transcription repressor TEM1 [Source:UniProtKB/Swiss-Prot;Acc:Q9C6M5]	2.17628	8.26203	4.40628	0.000152236	0.0406632	0.982865
248335_at	AT5G52450	Protein DETOXIFICATION [Source:UniProtKB/TrEMBL;Acc:A0A178UMN3]	2.73053	6.53621	6.36941	8.33731e-07	0.00145608	5.62466
252896_at	AT4G39480	Cytochrome P450, family 96, subfamily A, polypeptide 9 [Source:UniProtKB/TrEMBL;Acc:Q9SVB0]	3.11453	5.54148	5.14208	2.12562e-05	0.0141942	2.7489
249459_at	AT5G39580	Peroxidase 62 [Source:UniProtKB/Swiss-Prot;Acc:Q9FKA4]	3.15826	5.61169	7.21255	9.76834e-08	0.000316829	7.49408
260876_at	AT1G21460	Bidirectional sugar transporter SWEET1 [Source:UniProtKB/Swiss-Prot;Acc:Q8L9J7]	3.16854	6.67758	5.46623	8.95213e-06	0.0073986	3.5215
255734_at	AT1G25550	Transcription factor HHO3 [Source:UniProtKB/Swiss-Prot;Acc:Q9FPE8]	3.21566	6.3821	5.65277	5.45556e-06	0.00619316	3.96265
247288_at	AT5G64330	Root phototropism protein 3 [Source:UniProtKB/Swiss-Prot;Acc:Q9FMF5]	3.3252	5.8673	5.74056	4.32453e-06	0.00516758	4.16922
254001_at	AT4G26260	MIOX4 [Source:UniProtKB/TrEMBL;Acc:A0A178V1J3]	3.58195	5.51973	17.556	3.20874e-16	7.28512e-12	21.9948
266693_at	AT2G19800	At2g19800 [Source:UniProtKB/TrEMBL;Acc:B4F7Q2]	3.71545	5.49782	12.257	1.70922e-12	1.9403e-08	16.3149
246485_at	AT5G16080	Probable carboxylesterase 17 [Source:UniProtKB/Swiss-Prot;Acc:Q9LFR7]	4.24194	5.85913	4.82086	5.02242e-05	0.0228402	1.97843

## Sheet: FILp_vs_all_results
AFFY ATH1 121501 probe	TAIR ID	Gene description	logFC	AveExpr	t	P,Value	adj,P,Val	B
253004_at	AT4G38330	At4g38330 [Source:UniProtKB/TrEMBL;Acc:Q9SVF2]	-3.30516	7.96817	-4.80527	5.22229e-05	0.00971995	1.95773
254321_at	AT4G22590	Trehalose 6-phosphate phosphatase [Source:UniProtKB/TrEMBL;Acc:A0A178UWC3]	-2.61257	8.9308	-4.39557	0.000156311	0.0221805	0.934122
265674_at	AT2G32190	Cysteine-rich/transmembrane domain A-like protein [Source:UniProtKB/TrEMBL;Acc:Q9SKY1]	-2.31364	9.48918	-4.96543	3.40001e-05	0.00701762	2.35873
250279_at	AT5G13200	GEM-like protein 5 [Source:UniProtKB/Swiss-Prot;Acc:Q9LYV6]	-2.23073	8.49313	-3.94773	0.000512902	0.0491347	-0.172031			protoplasting excluded
252862_at	AT4G39830	At4g39830 [Source:UniProtKB/TrEMBL;Acc:O65670]	-2.22153	7.32676	-4.47824	0.000125339	0.0188457	1.14015
262456_at	AT1G11260	STP1 [Source:UniProtKB/TrEMBL;Acc:A0A178WJ63]	-2.21578	10.1926	-5.41427	1.02423e-05	0.00318551	3.47957
260632_at	AT1G62360	Homeobox protein SHOOT MERISTEMLESS [Source:UniProtKB/Swiss-Prot;Acc:Q38874]	-2.18004	11.0799	-5.66003	5.32975e-06	0.00198371	4.08912
252563_at	AT3G45970	Expansin-like A1 [Source:UniProtKB/Swiss-Prot;Acc:Q9LZT4]	-2.17108	10.5014	-4.1842	0.000274421	0.0322144	0.409577
257229_at	AT3G16490	At3g16490 [Source:UniProtKB/TrEMBL;Acc:Q9LK76]	-2.05403	8.61763	-4.63815	8.17128e-05	0.01377	1.53954
259875_s_at	AT1G76680	12-oxophytodienoate reductase 1 [Source:UniProtKB/TrEMBL;Acc:F4I403]	-1.91211	11.9352	-4.09281	0.000349668	0.0372716	0.184045
254520_at	AT4G19960	K+ uptake permease 9 [Source:TAIR;Acc:AT4G19960]	-1.85444	7.37769	-4.15964	0.000292908	0.0334122	0.348877
266296_at	AT2G29420	Glutathione S-transferase U7 [Source:UniProtKB/Swiss-Prot;Acc:Q9ZW24]	-1.78357	11.1789	-4.30852	0.000197149	0.0266432	0.717685
250644_at	AT5G06750	Probable protein phosphatase 2C 68 [Source:UniProtKB/Swiss-Prot;Acc:Q84JD5]	-1.78108	8.95468	-6.96524	1.80511e-07	0.000153057	7.22951
248611_at	AT5G49520	Probable WRKY transcription factor 48 [Source:UniProtKB/Swiss-Prot;Acc:Q9FGZ4]	-1.75984	9.69685	-4.96598	3.39504e-05	0.00701762	2.3601
265670_s_at	AT2G32190	Cysteine-rich/transmembrane domain A-like protein [Source:UniProtKB/TrEMBL;Acc:Q9SKY1]	-1.69241	8.97715	-4.21848	0.000250532	0.0300972	0.494398
260904_at	AT1G02450	NIMIN1 [Source:UniProtKB/TrEMBL;Acc:A0A178WC43]	-1.67473	8.42452	-5.36271	1.17514e-05	0.00346498	3.35124
256442_at	AT3G10930	Uncharacterized protein At3g10930 [Source:UniProtKB/TrEMBL;Acc:Q84TK4]	-1.67186	9.82347	-7.19404	1.016e-07	9.61134e-05	7.75824
264617_at	AT2G17660	At2g17660 [Source:UniProtKB/TrEMBL;Acc:Q9SEY4]	-1.61413	8.00284	-5.5862	6.48284e-06	0.00229979	3.90643
253830_at	AT4G27652	At4g27652 [Source:UniProtKB/TrEMBL;Acc:Q8L9W9]	-1.61291	9.43527	-5.74254	4.28378e-06	0.00176835	4.2928
264787_at	AT2G17840	Protein EARLY-RESPONSIVE TO DEHYDRATION 7, chloroplastic [Source:UniProtKB/Swiss-Prot;Acc:O48832]	-1.58806	11.596	-4.55663	0.000101638	0.0161369	1.3358
AFFX-BioC-3_at	--	--	-1.54246	8.55838	-4.02868	0.000414301	0.0421806	0.0263226
261395_at	AT1G79700	Integrase-type DNA-binding superfamily protein [Source:UniProtKB/TrEMBL;Acc:A8MQS2]	-1.52942	6.60545	-4.22578	0.000245714	0.029993	0.512483
263866_at	AT2G36950	Heavy metal-associated isoprenylated plant protein 5 [Source:UniProtKB/Swiss-Prot;Acc:Q9SJL2]	-1.5223	10.1074	-5.23624	1.64718e-05	0.00424972	3.03585
257840_at	AT3G25250	Serine/threonine-protein kinase OXI1 [Source:UniProtKB/Swiss-Prot;Acc:Q9LSF1]	-1.50587	9.86372	-4.11365	0.000330898	0.0365881	0.235377
AFFX-BioC-5_at	--	--	-1.49777	8.51181	-3.98537	0.000464474	0.0452593	-0.0799104
247069_at	AT5G66920	Sks17 [Source:UniProtKB/TrEMBL;Acc:A0A178UJS3]	-1.49243	9.19867	-5.39403	1.081e-05	0.00322935	3.42921
AFFX-r2-Ec-bioC-3_at	--	--	-1.48353	9.01186	-4.21846	0.000250544	0.0300972	0.49435
266072_at	AT2G18700	Probable alpha,alpha-trehalose-phosphate synthase [UDP-forming] 11 [Source:UniProtKB/Swiss-Prot;Acc:Q9ZV48]	-1.47949	10.5303	-3.98636	0.000463263	0.0452593	-0.0774853
251927_at	AT3G53990	AT3G53990 protein [Source:UniProtKB/TrEMBL;Acc:Q9M328]	-1.47331	9.9744	-4.61267	8.74803e-05	0.0144975	1.47585
261443_at	AT1G28480	Glutaredoxin-C9 [Source:UniProtKB/Swiss-Prot;Acc:Q9SGP6]	-1.43223	10.6968	-4.78361	5.53426e-05	0.0101331	1.90352
253113_at	AT4G35985	Senescence/dehydration-associated protein At4g35985, chloroplastic [Source:UniProtKB/Swiss-Prot;Acc:F4JNX2]	-1.43022	11.8281	-6.42167	7.24381e-07	0.000498374	5.94524
246789_at	AT5G27600	Long chain acyl-CoA synthetase 7, peroxisomal [Source:UniProtKB/Swiss-Prot;Acc:Q8LKS5]	-1.3999	8.25349	-8.14679	9.95441e-09	2.03733e-05	9.87729
246600_at	AT5G14930	Senescence-associated carboxylesterase 101 [Source:UniProtKB/Swiss-Prot;Acc:Q4F883]	-1.33202	8.59036	-5.20918	1.77072e-05	0.00441785	2.96829
264211_at	AT1G22770	Protein GIGANTEA [Source:UniProtKB/Swiss-Prot;Acc:Q9SQI2]	-1.32413	8.78471	-5.62099	5.91114e-06	0.00214011	3.99255
251259_at	AT3G62260	Probable protein phosphatase 2C 49 [Source:UniProtKB/Swiss-Prot;Acc:Q3EAF9]	-1.27765	10.7769	-3.94344	0.000518732	0.0494751	-0.182527
246858_at	AT5G25930	Kinase family with leucine-rich repeat domain-containing protein [Source:UniProtKB/TrEMBL;Acc:Q9XGZ2]	-1.27705	10.084	-4.05468	0.000386789	0.0404684	0.0902059
254204_at	AT4G24160	1-acylglycerol-3-phosphate O-acyltransferase [Source:UniProtKB/Swiss-Prot;Acc:O22975]	-1.26216	11.9715	-5.72893	4.44087e-06	0.00180045	4.25923
258921_at	AT3G10500	NAC domain-containing protein 53 [Source:UniProtKB/Swiss-Prot;Acc:Q949N0]	-1.24524	10.1247	-6.54245	5.30487e-07	0.000388474	6.23384
264515_at	AT1G10090	Hyperosmolality-gated Ca2+ permeable channel 2.2 [Source:UniProtKB/TrEMBL;Acc:A0A097NUS5]	-1.2418	8.21087	-4.42265	0.000145407	0.0210275	1.00158
267280_at	AT2G19450	Diacylglycerol O-acyltransferase 1 [Source:UniProtKB/Swiss-Prot;Acc:Q9SLD2]	-1.22202	7.87693	-4.49731	0.00011911	0.0183963	1.18772
247194_at	AT5G65480	AT5g65480/K19O4_1 [Source:UniProtKB/TrEMBL;Acc:Q9LSM6]	-1.20151	10.4212	-4.02107	0.00042271	0.0424656	0.00764304
260798_at	AT1G78280	F-box protein At1g78280 [Source:UniProtKB/Swiss-Prot;Acc:Q9M9E8]	-1.19643	9.84758	-3.9603	0.000496205	0.0479173	-0.141297
255980_at	AT1G33970	Immune-associated nucleotide-binding protein 9 [Source:UniProtKB/Swiss-Prot;Acc:F4HT21]	-1.19347	8.17106	-4.23122	0.000242186	0.0297221	0.525955
247431_at	AT5G62520	Probable inactive poly [ADP-ribose] polymerase SRO5 [Source:UniProtKB/Swiss-Prot;Acc:Q9FJJ3]	-1.16341	9.7651	-4.95021	3.54152e-05	0.00705322	2.32063
261892_at	AT1G80840	Probable WRKY transcription factor 40 [Source:UniProtKB/Swiss-Prot;Acc:Q9SAH7]	-1.14501	12.3075	-5.26856	1.51088e-05	0.00408369	3.11653
260046_at	AT1G73805	Protein SAR DEFICIENT 1 [Source:UniProtKB/Swiss-Prot;Acc:Q9C9T2]	-1.13196	8.57338	-4.24567	0.000233055	0.0292336	0.561758
248607_at	AT5G49480	Calcium-binding protein CP1 [Source:UniProtKB/Swiss-Prot;Acc:Q9FDX6]	-1.08363	10.5198	-5.34486	1.23246e-05	0.00357249	3.30677
266452_at	AT2G43320	At2g43320/T1O24.6 [Source:UniProtKB/TrEMBL;Acc:O22847]	-1.0799	8.8625	-4.21062	0.000255818	0.0305689	0.474949
253061_at	AT4G37610	BTB/POZ and TAZ domain-containing protein 5 [Source:UniProtKB/Swiss-Prot;Acc:Q6EJ98]	-1.07669	11.8342	-4.57364	9.71133e-05	0.0156373	1.37831
259518_at	AT1G20510	4-coumarate--CoA ligase-like 5 [Source:UniProtKB/Swiss-Prot;Acc:Q84P21]	-1.05161	11.0495	-4.27235	0.000217086	0.028326	0.627897
266316_at	AT2G27080	NDR1/HIN1-like protein 13 [Source:UniProtKB/Swiss-Prot;Acc:Q9ZVD2]	-1.04052	10.363	-5.77377	3.9443e-06	0.00172214	4.36975
248967_at	AT5G45350	AT5g45350/MFC19_1 [Source:UniProtKB/TrEMBL;Acc:Q39115]	-1.0306	11.4908	-5.6666	5.23773e-06	0.00198196	4.10536
259137_at	AT3G10300	Calcium-binding EF-hand family protein [Source:UniProtKB/TrEMBL;Acc:A0A1I9LRS6]	-1.0263	8.43103	-4.29306	0.00020544	0.0272766	0.679288
256763_at	AT3G16860	COBRA-like protein 8 [Source:UniProtKB/Swiss-Prot;Acc:Q9LIB6]	-1.01548	9.50786	-3.93767	0.000526672	0.0494751	-0.196631
246233_at	AT4G36550	U-box domain-containing protein 5 [Source:UniProtKB/Swiss-Prot;Acc:O23225]	-1.00766	8.31363	-4.20281	0.000261182	0.0308848	0.45562
253702_at	AT4G29900	Calcium-transporting ATPase 10, plasma membrane-type [Source:UniProtKB/Swiss-Prot;Acc:Q9SZR1]	-1.00627	10.7277	-5.97473	2.32272e-06	0.00117189	4.86291
251142_at	AT5G01015	At5g01015 [Source:UniProtKB/TrEMBL;Acc:Q8LBK1]	1.01202	7.44334	5.30204	1.38166e-05	0.00387274	3.20004
255674_at	AT4G00430	TMP-C [Source:UniProtKB/TrEMBL;Acc:A0A178USZ7]	1.01217	12.9428	4.23241	0.000241424	0.0297221	0.528893
262362_at	AT1G72840	Disease resistance protein (TIR-NBS-LRR class) [Source:UniProtKB/TrEMBL;Acc:F4IEZ7]	1.02419	5.89013	4.98266	3.2467e-05	0.00695406	2.40184
245573_at	AT4G14730	Protein LIFEGUARD 1 [Source:UniProtKB/Swiss-Prot;Acc:F4JIE8]	1.03303	5.38466	5.61925	5.93847e-06	0.00214011	3.98825
262290_at	AT1G70985	Hydroxyproline-rich glycoprotein family protein [Source:UniProtKB/TrEMBL;Acc:Q8LGG2]	1.03833	5.97595	6.40382	7.586e-07	0.000506566	5.90245
257456_at	AT2G18120	Protein SHI RELATED SEQUENCE 4 [Source:UniProtKB/Swiss-Prot;Acc:Q9SI19]	1.05526	4.83218	5.79566	3.72262e-06	0.00169037	4.42366
255727_at	AT1G25510	Eukaryotic aspartyl protease family protein [Source:UniProtKB/TrEMBL;Acc:Q9C6M0]	1.076	7.99119	4.62295	8.51064e-05	0.0142078	1.50154
247827_at	AT5G58500	LSH5 [Source:UniProtKB/TrEMBL;Acc:A0A178U8N9]	1.18735	5.53882	5.08604	2.46156e-05	0.0055334	2.66053
250982_at	AT5G03150	Zinc finger protein JACKDAW [Source:UniProtKB/Swiss-Prot;Acc:Q700D2]	1.19548	4.82059	4.40836	0.000151062	0.0216843	0.965979
251979_at	AT3G53140	AT3g53140/T4D2_70 [Source:UniProtKB/TrEMBL;Acc:Q9SCP7]	1.20567	6.46255	5.79679	3.7116e-06	0.00169037	4.42642
263238_at	AT2G16580	Putative auxin-induced protein [Source:UniProtKB/TrEMBL;Acc:Q9SI60]	1.21835	5.04902	5.74839	4.21804e-06	0.00176835	4.30722
257357_at	AT2G41050	PQ-loop repeat family protein / transmembrane family protein [Source:UniProtKB/TrEMBL;Acc:Q8RXY4]	1.22725	6.84383	4.17799	0.000278982	0.0323772	0.394226
249231_at	AT5G42030	ABL interactor-like protein 4 [Source:TAIR;Acc:AT5G42030]	1.22861	5.7003	4.03689	0.000405415	0.0416495	0.0464774
253050_at	AT4G37450	arabinogalactan protein 18 [Source:TAIR;Acc:AT4G37450]	1.24496	8.09806	5.09329	2.41422e-05	0.00550843	2.67867
259721_at	AT1G60890	Phosphatidylinositol 4-phosphate 5-kinase [Source:UniProtKB/TrEMBL;Acc:F4HRM3]	1.2506	8.605	4.10736	0.00033645	0.0368016	0.219895
248741_at	AT5G48170	SNE [Source:UniProtKB/TrEMBL;Acc:A0A178UIU3]	1.26011	5.76702	4.96154	3.43564e-05	0.00702727	2.34899
264100_at	AT1G78970	Lupeol synthase 1 [Source:UniProtKB/Swiss-Prot;Acc:Q9C5M3]	1.26099	5.31189	5.22083	1.71642e-05	0.00432996	2.99739
254002_at	AT4G26280	Cytosolic sulfotransferase 3 [Source:UniProtKB/Swiss-Prot;Acc:Q9STQ6]	1.29068	5.17819	12.3998	1.2887e-12	4.87644e-09	17.6502
247144_at	AT5G65590	Dof zinc finger protein DOF5.7 [Source:UniProtKB/Swiss-Prot;Acc:Q9LSL6]	1.29678	5.75379	8.06499	1.20959e-08	2.03733e-05	9.70077
250304_at	AT5G12110	At5g12110 [Source:UniProtKB/TrEMBL;Acc:Q29PY2]	1.30663	8.1175	7.47312	5.08368e-08	6.07472e-05	8.39303
246025_at	AT5G21150	Protein argonaute 9 [Source:UniProtKB/Swiss-Prot;Acc:Q84VQ0]	1.35046	5.2495	8.0655	1.20812e-08	2.03733e-05	9.70188
267528_at	AT2G45650	AGAMOUS-like protein 6 [Source:UniProtKB/TrEMBL;Acc:Q1PEU3]	1.36261	5.33792	6.27752	1.05264e-06	0.000628923	5.59855
266460_at	AT2G47930	Classical arabinogalactan protein 26 [Source:UniProtKB/Swiss-Prot;Acc:Q94F57]	1.39608	6.34897	5.23704	1.64366e-05	0.00424972	3.03786
250467_at	AT5G10100	Trehalose 6-phosphate phosphatase [Source:UniProtKB/TrEMBL;Acc:A0A178UDH6]	1.41169	6.3748	4.31281	0.000194911	0.0264985	0.728328
263787_at	AT2G46420	At2g46420/F11C10.11 [Source:UniProtKB/TrEMBL;Acc:Q9SKD8]	1.41193	9.16523	5.39486	1.0786e-05	0.00322935	3.43128
250595_at	AT5G07770	Actin-binding FH2 protein [Source:TAIR;Acc:AT5G07770]	1.48399	6.40622	7.27871	8.22657e-08	8.48982e-05	7.95202
263995_at	AT2G22540	SVP [Source:UniProtKB/TrEMBL;Acc:A0A384KDB8]	1.4876	6.47193	4.7648	5.82034e-05	0.0104051	1.85644
262840_at	AT1G14900	HMG-Y-related protein A [Source:UniProtKB/Swiss-Prot;Acc:Q43386]	1.50112	9.08004	5.27618	1.48047e-05	0.00404971	3.13553
259614_at	AT1G47990	Gibberellin 2-beta-dioxygenase 4 [Source:UniProtKB/Swiss-Prot;Acc:Q9C7Z1]	1.51211	6.2754	4.72006	6.56161e-05	0.0114596	1.74445
250915_at	AT5G03790	Putative homeobox-leucine zipper protein ATHB-51 [Source:UniProtKB/Swiss-Prot;Acc:Q9LZR0]	1.53854	5.24231	3.99838	0.000448802	0.0443026	-0.0480198
250051_at	AT5G17800	Transcription factor MYB56 [Source:UniProtKB/Swiss-Prot;Acc:Q6R053]	1.5745	6.28845	5.53419	7.44365e-06	0.0025224	3.77748
255032_at	AT4G09500	Glycosyltransferase (Fragment) [Source:UniProtKB/TrEMBL;Acc:W8Q6L4]	1.57616	4.98033	5.16384	1.99894e-05	0.00491047	2.85504
246519_at	AT5G15780	At5g15780 [Source:UniProtKB/TrEMBL;Acc:Q9LFU8]	1.60857	4.48684	14.1613	5.77292e-14	2.62137e-10	20.1463
251317_at	AT3G61490	Pectin lyase-like superfamily protein [Source:UniProtKB/TrEMBL;Acc:A0A1I9LS88]	1.62203	5.4934	4.65032	7.90931e-05	0.013604	1.56997
251248_at	AT3G62150	ABC transporter B family member 21 [Source:UniProtKB/Swiss-Prot;Acc:Q9M1Q9]	1.62912	5.52263	5.88753	2.9216e-06	0.00141132	4.64936
266120_at	AT2G02070	Protein indeterminate-domain 5, chloroplastic [Source:UniProtKB/Swiss-Prot;Acc:Q9ZUL3]	1.64079	5.29797	5.82056	3.48579e-06	0.00164878	4.4849
245662_at	AT1G28190	F3H9.15 protein [Source:UniProtKB/TrEMBL;Acc:Q9FZ93]	1.66825	7.14511	5.10304	2.35209e-05	0.00544917	2.70303
256942_at	AT3G23290	LSH4 [Source:UniProtKB/TrEMBL;Acc:A0A178VHD2]	1.78834	6.93006	4.09326	0.000349254	0.0372716	0.185147
254954_at	AT4G10910	Uncharacterized protein At4g10910/F25I24_120 [Source:UniProtKB/TrEMBL;Acc:Q9SN61]	1.84132	5.05884	7.66027	3.21286e-08	4.86298e-05	8.8123
253989_at	AT4G26130	AT4g26130/F20B18_240 [Source:UniProtKB/TrEMBL;Acc:Q9SZI4]	1.86404	5.95147	4.492	0.000120813	0.018532	1.17447
253054_at	AT4G37580	Probable N-acetyltransferase HLS1 [Source:UniProtKB/Swiss-Prot;Acc:Q42381]	1.97209	7.08599	5.00351	3.07028e-05	0.00670265	2.45405
260077_at	AT1G73620	Pathogenesis-related thaumatin superfamily protein [Source:UniProtKB/TrEMBL;Acc:Q9C9U9]	1.97972	5.43266	4.17728	0.000279507	0.0323772	0.392478
248683_at	AT5G48490	At5g48490 [Source:UniProtKB/TrEMBL;Acc:Q9LV65]	1.98017	5.44989	7.51962	4.53404e-08	5.71893e-05	8.49769
254283_s_at	AT4G22870	2-oxoglutarate (2OG) and Fe(II)-dependent oxygenase superfamily protein [Source:UniProtKB/TrEMBL;Acc:F4JMN7]	1.99137	5.07518	7.37086	6.54452e-08	7.07557e-05	8.16175
267075_at	AT2G41070	Basic-leucine zipper (bZIP) transcription factor family protein [Source:TAIR;Acc:AT2G41070]	2.00444	6.91194	5.4431	9.48519e-06	0.00303312	3.55127
263664_at	AT1G04250	Auxin-responsive protein IAA17 [Source:UniProtKB/Swiss-Prot;Acc:P93830]	2.02517	6.00966	4.18304	0.000275264	0.0322144	0.406721
265957_at	AT2G37300	unknown protein; Has 93 Blast hits to 62 proteins in 29 species: Archae - 0; Bacteria - 6; Metazoa - 13; Fungi - 19; Plants - 25; Viruses - 0; Other Eukaryotes - 30 (source: NCBI BLink). [Source:TAIR;Acc:AT2G37300]	2.05108	5.24407	5.25627	1.56133e-05	0.0041704	3.08586
254132_at	AT4G24660	homeobox protein 22 [Source:TAIR;Acc:AT4G24660]	2.07734	5.4892	9.12443	1.0384e-09	2.74646e-06	11.9058
254022_at	AT4G25750	ABC transporter G family member 4 [Source:UniProtKB/Swiss-Prot;Acc:Q9SW08]	2.10591	4.73588	16.2393	2.12711e-15	1.20735e-11	22.654
265420_s_at	AT2G21030	CONTAINS InterPro DOMAIN/s: Disease resistance/zinc finger/chromosome condensation-like region (InterPro:IPR013591); BEST Arabidopsis thaliana protein match is: DZC (Disease resistance/zinc finger/chromosome condensation-like region) domain containi /.../tein (TAIR:AT1G31880.1); Has 250 Blast hits to 250 proteins in 17 species: Archae - 0; Bacteria - 0; Metazoa - 0; Fungi - 0; Plants - 250; Virus…	2.11317	6.39907	7.03788	1.50302e-07	0.000136498	7.39816
258179_at	AT3G21690	Protein DETOXIFICATION 40 [Source:UniProtKB/Swiss-Prot;Acc:Q9LVD9]	2.22178	7.22184	4.82069	5.01084e-05	0.00948051	1.99635
248430_at	AT5G51800	Gb [Source:UniProtKB/TrEMBL;Acc:Q9FLH9]	2.22623	5.96145	5.54372	7.25739e-06	0.00249654	3.80113
255709_at	AT4G00180	Axial regulator YABBY 3 [Source:UniProtKB/Swiss-Prot;Acc:Q9XFB1]	2.25007	5.60107	7.5264	4.45911e-08	5.71893e-05	8.51292
253084_at	AT4G36260	Protein SHI RELATED SEQUENCE 2 [Source:UniProtKB/Swiss-Prot;Acc:O65517]	2.26462	6.59299	5.14922	2.07867e-05	0.00496781	2.81849
257964_at	AT3G19850	BTB/POZ domain-containing protein At3g19850 [Source:UniProtKB/Swiss-Prot;Acc:Q9LT24]	2.32478	4.53667	17.2618	4.74861e-16	1.07813e-11	23.7382
257515_at	AT1G13290	Zinc finger protein WIP6 [Source:UniProtKB/Swiss-Prot;Acc:Q9FX68]	2.38447	7.82719	7.5712	3.99481e-08	5.66864e-05	8.61341
258158_at	AT3G17790	Purple acid phosphatase 17 [Source:UniProtKB/Swiss-Prot;Acc:Q9SCX8]	2.44381	7.11443	4.58364	9.45511e-05	0.0154438	1.40327
265209_at	AT2G36610	Homeobox-leucine zipper protein ATHB-22 [Source:UniProtKB/Swiss-Prot;Acc:Q4PSR7]	2.4718	4.16205	16.2646	2.04781e-15	1.20735e-11	22.6819
258599_at	AT3G04520	Probable low-specificity L-threonine aldolase 2 [Source:UniProtKB/Swiss-Prot;Acc:Q9FPH3]	2.48657	8.62002	4.91448	3.89728e-05	0.00769424	2.23118
248460_at	AT5G50915	Transcription factor bHLH137 [Source:UniProtKB/Swiss-Prot;Acc:Q93W88]	2.50389	6.0465	6.3218	9.38267e-07	0.000586689	5.7053
257297_at	AT3G28040	Probably inactive leucine-rich repeat receptor-like protein kinase At3g28040 [Source:UniProtKB/Swiss-Prot;Acc:Q9LRT1]	2.52125	7.05716	5.02528	2.89644e-05	0.00638455	2.50851
261941_at	AT1G22490	basic helix-loop-helix (bHLH) DNA-binding superfamily protein [Source:TAIR;Acc:AT1G22490]	2.57729	6.65511	6.35685	8.5674e-07	0.000555755	5.78963
247151_at	AT5G65640	Transcription factor bHLH93 [Source:UniProtKB/Swiss-Prot;Acc:Q9LSL1]	2.63293	7.17295	4.23929	0.000237047	0.0294094	0.545935
264371_at	AT1G12090	ELP [Source:UniProtKB/TrEMBL;Acc:A0A178W1A4]	2.72279	6.00788	5.95857	2.42344e-06	0.00119612	4.82341
245029_at	AT2G26580	Axial regulator YABBY 5 [Source:UniProtKB/Swiss-Prot;Acc:Q8GW46]	2.73514	4.81443	11.4878	7.30684e-12	2.36992e-08	16.2045
266500_at	AT2G06925	PLA2-ALPHA [Source:UniProtKB/TrEMBL;Acc:A0A178VVH8]	2.92033	5.69508	4.35937	0.000172162	0.0239801	0.844041
248213_at	AT5G53660	Growth-regulating factor 7 [Source:UniProtKB/Swiss-Prot;Acc:Q9FJB8]	2.95206	8.4235	5.09145	2.42619e-05	0.00550843	2.67405
251653_at	AT3G57130	Regulatory protein NPR6 [Source:UniProtKB/Swiss-Prot;Acc:Q9M1I7]	2.96748	6.47161	4.20498	0.000259682	0.0308682	0.460987
261514_at	AT1G71870	Protein DETOXIFICATION 54 [Source:UniProtKB/Swiss-Prot;Acc:Q9LE20]	2.97627	7.28552	5.69478	4.86094e-06	0.00190281	4.17497
260727_at	AT1G48100	Polygalacturonase At1g48100 [Source:UniProtKB/Swiss-Prot;Acc:Q949Z1]	2.99661	6.42831	5.78112	3.86844e-06	0.00172214	4.38785
247182_at	AT5G65410	Zinc-finger homeodomain protein 1 [Source:UniProtKB/Swiss-Prot;Acc:Q9FKP8]	3.11518	8.6467	4.02593	0.00041732	0.0422984	0.019572
250471_at	AT5G10170	Probable inositol 3-phosphate synthase isozyme 3 [Source:UniProtKB/Swiss-Prot;Acc:Q9LX12]	3.18652	6.03783	6.17751	1.36585e-06	0.000756349	5.35665
245052_at	AT2G26440	Probable pectinesterase/pectinesterase inhibitor 12 [Source:UniProtKB/Swiss-Prot;Acc:O48711]	3.22093	6.18221	5.98108	2.28426e-06	0.00117189	4.87845
266369_at	AT2G41370	Regulatory protein NPR5 [Source:UniProtKB/Swiss-Prot;Acc:Q9ZVC2]	3.23714	8.0732	4.34259	0.000180037	0.024773	0.802335
246967_at	AT5G24860	flowering promoting factor 1 [Source:TAIR;Acc:AT5G24860]	3.24084	8.14671	4.03872	0.000403455	0.0416495	0.0509815
260883_at	AT1G29270	unknown protein; BEST Arabidopsis thaliana protein match is: unknown protein (TAIR:AT2G40435.1); Has 98 Blast hits to 98 proteins in 15 species: Archae - 0; Bacteria - 0; Metazoa - 0; Fungi - 0; Plants - 98; Viruses - 0; Other Eukaryotes - 0 (source /.../ BLink). [Source:TAIR;Acc:AT1G29270]	3.38859	4.88092	16.2883	1.97619e-15	1.20735e-11	22.708
257051_at	AT3G15270	SPL5 [Source:UniProtKB/TrEMBL;Acc:A0A178VL13]	3.45088	6.80158	5.14491	2.10277e-05	0.00497304	2.80773
251394_at	AT3G60900	Fasciclin-like arabinogalactan protein 10 [Source:UniProtKB/Swiss-Prot;Acc:Q9LZX4]	3.5775	7.15852	9.10339	1.08871e-09	2.74646e-06	11.8638
259002_at	AT3G02000	ROXY1 [Source:UniProtKB/TrEMBL;Acc:A0A178VBU2]	3.59936	9.19597	6.24132	1.15661e-06	0.000673324	5.5111
247266_at	AT5G64570	Beta-D-xylosidase 4 [Source:UniProtKB/Swiss-Prot;Acc:Q9FLG1]	3.65703	7.86621	5.16151	2.01142e-05	0.00491047	2.84922
245980_at	AT5G13140	Pollen Ole e 1 allergen and extensin family protein [Source:UniProtKB/TrEMBL;Acc:Q9FY96]	3.69555	6.84384	4.85363	4.58748e-05	0.00882663	2.07883
264672_at	AT1G09750	Aspartyl protease AED3 [Source:UniProtKB/Swiss-Prot;Acc:O04496]	3.97888	7.56913	4.25815	0.000225446	0.0287273	0.592688
248684_at	AT5G48485	Putative lipid-transfer protein DIR1 [Source:UniProtKB/Swiss-Prot;Acc:Q8W453]	4.03649	7.09729	4.42567	0.000144242	0.0209927	1.00908
248011_at	AT5G56300	Gibberellic acid methyltransferase 2 [Source:UniProtKB/Swiss-Prot;Acc:Q5XF78]	4.18005	5.50608	8.04913	1.25628e-08	2.03733e-05	9.66643
245138_at	AT2G45190	Axial regulator YABBY 1 [Source:UniProtKB/Swiss-Prot;Acc:O22152]	4.98282	8.39489	5.71137	4.65202e-06	0.00185297	4.21593
265117_at	AT1G62500	Bifunctional inhibitor/lipid-transfer protein/seed storage 2S albumin superfamily protein [Source:UniProtKB/TrEMBL;Acc:Q9SXE7]	4.98626	7.14917	4.87412	4.34244e-05	0.00844952	2.13012

## Sheet: AtHB8_vs_all
AFFY ATH1 121501 probe	TAIR ID	Gene description	logFC	AveExpr	t	P,Value	adj,P,Val	B
262278_at	AT1G68640	Transcription factor PERIANTHIA [Source:UniProtKB/Swiss-Prot;Acc:Q9SX27]	-5.16139	9.2446	-6.52761	5.42266e-07	4.23079e-05	6.12338
263979_at	AT2G42840	Protodermal factor 1 [Source:UniProtKB/Swiss-Prot;Acc:Q9S728]	-4.43223	10.8441	-3.44392	0.00189229	0.0170689	-1.86999
250207_at	AT5G13930	Chalcone synthase family protein [Source:UniProtKB/TrEMBL;Acc:Q460R0]	-4.41383	10.9965	-4.03061	0.000410158	0.00616295	-0.396942
248912_at	AT5G45670	GDSL esterase/lipase At5g45670 [Source:UniProtKB/Swiss-Prot;Acc:Q9FK75]	-4.34	8.9493	-3.08776	0.00463911	0.0301709	-2.72165
258895_at	AT3G05600	Alpha/beta-Hydrolases superfamily protein [Source:UniProtKB/TrEMBL;Acc:Q9M9W5]	-4.31146	9.24075	-3.05944	0.00497532	0.0314864	-2.7876
253753_at	AT4G29030	Glycine-rich protein like [Source:UniProtKB/TrEMBL;Acc:Q9SZD3]	-4.29657	12.3333	-3.63916	0.00114437	0.0120734	-1.38794
250642_at	AT5G07180	LRR receptor-like serine/threonine-protein kinase ERL2 [Source:UniProtKB/Swiss-Prot;Acc:Q6XAT2]	-4.26207	9.85859	-4.29592	0.000202683	0.00380789	0.288496
261804_at	AT1G30530	Glycosyltransferase (Fragment) [Source:UniProtKB/TrEMBL;Acc:W8PVA4]	-4.11712	8.86728	-4.53881	0.000105875	0.00243544	0.922578
249895_at	AT5G22500	Fatty acyl-CoA reductase 1 [Source:UniProtKB/Swiss-Prot;Acc:Q39152]	-4.11277	8.63909	-3.12212	0.00426039	0.0286347	-2.64127
252943_at	AT4G39330	Probable cinnamyl alcohol dehydrogenase 9 [Source:UniProtKB/Swiss-Prot;Acc:P42734]	-4.10194	10.7192	-3.22238	0.00331724	0.0242559	-2.40445
261570_at	AT1G01120	3-ketoacyl-CoA synthase [Source:UniProtKB/TrEMBL;Acc:A0A178W124]	-4.09046	8.81928	-3.21259	0.0033997	0.0246288	-2.42773
255889_at	AT1G17840	ABC transporter G family member 11 [Source:UniProtKB/Swiss-Prot;Acc:Q8RXN0]	-4.04663	8.46129	-3.26922	0.00294871	0.0224807	-2.29267
259592_at	AT1G27950	Non-specific lipid transfer protein GPI-anchored 1 [Source:UniProtKB/Swiss-Prot;Acc:Q9C7F7]	-4.01078	10.2789	-3.27915	0.00287586	0.022143	-2.26891
250533_at	AT5G08640	Flavonol synthase/flavanone 3-hydroxylase [Source:UniProtKB/Swiss-Prot;Acc:Q96330]	-3.99633	9.70407	-3.47705	0.00173837	0.01607	-1.78887
261782_at	AT1G76110	High mobility group B protein 9 [Source:UniProtKB/Swiss-Prot;Acc:Q9SGS2]	-3.99622	8.20994	-4.25903	0.000223626	0.00406826	0.19269
260531_at	AT2G47240	Long chain acyl-CoA synthetase 1 [Source:UniProtKB/Swiss-Prot;Acc:O22898]	-3.97167	8.13834	-3.11608	0.00432482	0.0288966	-2.65545
259375_at	AT3G16370	GDSL esterase/lipase APG [Source:UniProtKB/Swiss-Prot;Acc:Q9LU14]	-3.94039	8.83643	-2.90973	0.00717412	0.040079	-3.13118
266421_at	AT2G38540	Non-specific lipid-transfer protein [Source:UniProtKB/TrEMBL;Acc:A0A178VZQ3]	-3.93127	11.5149	-3.29935	0.00273283	0.021529	-2.22041
267377_at	AT2G26250	3-ketoacyl-CoA synthase [Source:UniProtKB/TrEMBL;Acc:A0A178VYA3]	-3.92694	9.17264	-3.00827	0.00564244	0.0341434	-2.90599
256761_at	AT3G25670	Leucine-rich repeat (LRR) family protein [Source:UniProtKB/TrEMBL;Acc:F4JA38]	-3.9232	9.08667	-3.9778	0.000471583	0.00673809	-0.532236
258675_at	AT3G08770	Non-specific lipid-transfer protein [Source:UniProtKB/TrEMBL;Acc:F4IXC6]	-3.9205	12.3187	-3.34886	0.00241087	0.0198608	-2.1011
248427_at	AT5G51750	Subtilisin-like protease SBT1.3 [Source:UniProtKB/Swiss-Prot;Acc:Q9FLI4]	-3.91864	9.58712	-3.01204	0.00559053	0.0339742	-2.8973
254370_at	AT4G21750	ATML1 [Source:UniProtKB/TrEMBL;Acc:A0A178UZ61]	-3.88776	9.43188	-3.13269	0.00415002	0.0281512	-2.61648
262539_at	AT1G17200	CASP-like protein [Source:UniProtKB/TrEMBL;Acc:A0A178W560]	-3.86467	8.97894	-2.88046	0.00770039	0.0420972	-3.19734
260515_at	AT1G51460	ABC transporter G family member 13 [Source:UniProtKB/Swiss-Prot;Acc:Q9C8J8]	-3.85296	8.94344	-2.88131	0.00768457	0.0420653	-3.19542
254256_at	AT4G23180	Cysteine-rich receptor-like protein kinase 10 [Source:UniProtKB/Swiss-Prot;Acc:Q8GYA4]	-3.82908	10.6511	-5.36901	1.14361e-05	0.000454689	3.10916
251827_at	AT3G55120	Chalcone--flavonone isomerase 1 [Source:UniProtKB/Swiss-Prot;Acc:P41088]	-3.80852	8.42941	-5.58314	6.46167e-06	0.000300627	3.67245
253580_at	AT4G30400	RING-H2 finger protein ATL13 [Source:UniProtKB/Swiss-Prot;Acc:Q940Q4]	-3.80185	7.99741	-3.73912	0.000882367	0.0101979	-1.1377
259656_at	AT1G55200	Kinase with adenine nucleotide alpha hydrolases-like domain-containing protein [Source:UniProtKB/TrEMBL;Acc:Q9C890]	-3.80112	8.08241	-3.47429	0.00175071	0.0161447	-1.79564
249123_at	AT5G43760	3-ketoacyl-CoA synthase [Source:UniProtKB/TrEMBL;Acc:A0A178UE45]	-3.73758	7.5865	-3.82334	0.000707951	0.00882434	-0.925244
249813_at	AT5G23940	BAHD acyltransferase DCR [Source:UniProtKB/Swiss-Prot;Acc:Q9FF86]	-3.69989	8.14736	-2.97855	0.00606813	0.0358872	-2.9743
263482_at	AT2G03980	GDSL esterase/lipase At2g03980 [Source:UniProtKB/Swiss-Prot;Acc:Q9SIF5]	-3.62143	8.7895	-2.91324	0.0071134	0.0398575	-3.12322
247471_at	AT5G62230	LRR receptor-like serine/threonine-protein kinase ERL1 [Source:UniProtKB/Swiss-Prot;Acc:C0LGW6]	-3.61226	9.43629	-4.33009	0.00018502	0.00356208	0.377385
247884_at	AT5G57800	Protein ECERIFERUM 3 [Source:UniProtKB/Swiss-Prot;Acc:Q8H1Z0]	-3.60262	9.94795	-3.38306	0.00221015	0.018704	-2.01824
251124_s_at	AT5G01040	Laccase-8 [Source:UniProtKB/Swiss-Prot;Acc:Q9LFD2]	-3.58373	8.48128	-3.30384	0.00270205	0.0213978	-2.20964
251826_at	AT3G55110	ABC transporter G family member 18 [Source:UniProtKB/Swiss-Prot;Acc:Q9M2V5]	-3.57772	8.60174	-3.11469	0.00433971	0.0289409	-2.65869
246908_at	AT5G25610	BURP domain protein RD22 [Source:UniProtKB/Swiss-Prot;Acc:Q08298]	-3.55763	10.2395	-3.0114	0.00559924	0.0339907	-2.89877
256099_at	AT1G13710	Cytochrome P450 78A5 [Source:UniProtKB/Swiss-Prot;Acc:Q9LMX7]	-3.47402	10.9738	-3.21496	0.0033795	0.0245373	-2.42208
262376_at	AT1G72970	HTH [Source:UniProtKB/TrEMBL;Acc:A0A178WG21]	-3.4401	9.68581	-3.15593	0.00391676	0.0270786	-2.56179
259660_at	AT1G55260	Bifunctional inhibitor/lipid-transfer protein/seed storage 2S albumin superfamily protein [Source:UniProtKB/TrEMBL;Acc:F4I082]	-3.42008	8.11851	-2.78242	0.00974085	0.0494867	-3.41632
248908_at	AT5G45800	MEE62 [Source:UniProtKB/TrEMBL;Acc:A0A178UKF2]	-3.40264	9.07956	-5.48823	8.31969e-06	0.000361244	3.42299
260267_at	AT1G68530	3-ketoacyl-CoA synthase [Source:UniProtKB/TrEMBL;Acc:A0A178WCX7]	-3.32683	7.56565	-2.77773	0.00985019	0.0498303	-3.42669
262819_at	AT1G11600	Cytochrome P450 like protein [Source:UniProtKB/TrEMBL;Acc:Q9SAB7]	-3.3191	8.337	-2.89517	0.0074315	0.0411725	-3.16413
253946_at	AT4G26790	GDSL esterase/lipase At4g26790 [Source:UniProtKB/Swiss-Prot;Acc:Q8VY93]	-3.31508	8.07002	-2.90432	0.00726874	0.0404682	-3.14343
253488_at	AT4G31610	Transcriptional factor B3 family protein [Source:TAIR;Acc:AT4G31610]	-3.31328	9.18785	-4.39738	0.000154582	0.00314484	0.552751
255675_at	AT4G00480	Basic helix-loop-helix (BHLH) DNA-binding superfamily protein [Source:UniProtKB/TrEMBL;Acc:F4JHC4]	-3.30206	7.61496	-3.20709	0.00344684	0.024883	-2.44078
262261_at	AT1G70895	CLAVATA3/ESR (CLE)-related protein 17 [Source:UniProtKB/Swiss-Prot;Acc:Q8L9H6]	-3.25397	8.81944	-3.72016	0.000927078	0.0105189	-1.18532
251013_at	AT5G02540	NAD(P)-binding Rossmann-fold superfamily protein [Source:UniProtKB/TrEMBL;Acc:F4KCF2]	-3.2243	7.34634	-2.93047	0.00682223	0.0388493	-3.08411
255636_at	AT4G00730	Homeobox-leucine zipper protein ANTHOCYANINLESS 2 [Source:UniProtKB/Swiss-Prot;Acc:Q0WV12]	-3.19881	8.52323	-3.92819	0.000537489	0.00733803	-0.65892
257436_s_at	AT4G00260	Putative B3 domain-containing protein REM15 [Source:UniProtKB/Swiss-Prot;Acc:O23076]	-3.09881	7.28518	-3.47955	0.00172729	0.0159806	-1.78276
262414_at	AT1G49430	Long chain acyl-CoA synthetase 2 [Source:UniProtKB/Swiss-Prot;Acc:Q9XIA9]	-3.08925	8.67262	-2.80055	0.00932879	0.0478971	-3.37614
265411_at	AT2G16630	At2g16630 [Source:UniProtKB/TrEMBL;Acc:Q8RWG5]	-3.06985	8.1058	-3.0811	0.00471617	0.0304405	-2.73719
249894_at	AT5G22580	Stress-response A/B barrel domain-containing protein At5g22580 [Source:UniProtKB/Swiss-Prot;Acc:Q9FK81]	-2.98232	9.04247	-3.10766	0.00441612	0.0291548	-2.67517
259430_at	AT1G01610	GPAT4 [Source:UniProtKB/TrEMBL;Acc:A0A178W9F8]	-2.94475	7.41677	-2.9789	0.00606299	0.0358661	-2.9735
247562_at	AT5G61120	BEST Arabidopsis thaliana protein match is: Polynucleotidyl transferase, ribonuclease H-like superfamily protein (TAIR:AT5G61090.1); Has 125 Blast hits to 115 proteins in 16 species: Archae - 0; Bacteria - 0; Metazoa - 22; Fungi - 0; Plants - 102; V /.../ - 0; Other Eukaryotes - 1 (source: NCBI BLink). [Source:TAIR;Acc:AT5G61120]	-2.94327	8.95928	-4.60022	8.98101e-05	0.0021623	1.0836
266814_at	AT2G44910	Uncharacterized protein At2g44910 (Fragment) [Source:UniProtKB/TrEMBL;Acc:C0SV86]	-2.93773	7.42457	-5.01122	2.98127e-05	0.000950766	2.16564
264068_at	AT2G27990	BEL1-like homeodomain protein 8 [Source:UniProtKB/Swiss-Prot;Acc:Q9SJJ3]	-2.92317	9.38087	-4.73215	6.30436e-05	0.00165473	1.43029
250413_at	AT5G11160	Adenine phosphoribosyltransferase 5 [Source:UniProtKB/Swiss-Prot;Acc:Q9LFP0]	-2.89931	9.69732	-5.89845	2.80218e-06	0.000155552	4.49797
247455_at	AT5G62470	Transcription factor MYB96 [Source:UniProtKB/Swiss-Prot;Acc:Q24JK1]	-2.89781	7.51728	-2.78068	0.00978141	0.0496359	-3.42018
259972_at	AT1G76420	Protein CUP-SHAPED COTYLEDON 3 [Source:UniProtKB/Swiss-Prot;Acc:Q9S851]	-2.88644	7.2033	-2.81435	0.00902613	0.0467875	-3.34545
260213_at	AT1G74490	At1g74490 [Source:UniProtKB/TrEMBL;Acc:Q7Y224]	-2.8812	7.18163	-3.20835	0.00343601	0.0248206	-2.4378
258167_at	AT3G21560	UGT84A2 [Source:UniProtKB/TrEMBL;Acc:A0A384L2P1]	-2.82937	8.19161	-3.74708	0.000864239	0.0100469	-1.11769
245191_at	AT1G67770	F12A21.10 [Source:UniProtKB/TrEMBL;Acc:Q9FXE0]	-2.81702	8.5989	-3.33125	0.00252097	0.0204927	-2.14362
245126_at	AT2G47460	Transcription factor MYB12 [Source:UniProtKB/Swiss-Prot;Acc:O22264]	-2.81067	8.65087	-3.75341	0.00085007	0.00996973	-1.10176
261907_at	AT1G65060	4-coumarate--CoA ligase 3 [Source:UniProtKB/Swiss-Prot;Acc:Q9S777]	-2.80063	7.63157	-3.57973	0.00133468	0.0135038	-1.53568
252408_at	AT3G47600	Transcription factor MYB94 [Source:UniProtKB/Swiss-Prot;Acc:Q9SN78]	-2.78018	7.39245	-2.87684	0.00776782	0.0423791	-3.20549
255983_at	AT1G33990	Putative methylesterase 14, chloroplastic [Source:UniProtKB/Swiss-Prot;Acc:Q9FVW3]	-2.72668	9.6164	-4.24126	0.000234467	0.0041719	0.146582
263258_at	AT1G10540	Nucleobase-ascorbate transporter 8 [Source:UniProtKB/Swiss-Prot;Acc:Q8VZQ5]	-2.72167	8.9455	-2.98443	0.00598158	0.0355323	-2.96082
247463_at	AT5G62210	Embryo-specific protein 3, (ATS3) [Source:UniProtKB/TrEMBL;Acc:Q9LVB5]	-2.72152	8.6509	-3.07947	0.00473521	0.0305074	-2.74099
260051_at	AT1G78210	Alpha/beta-Hydrolases superfamily protein [Source:UniProtKB/TrEMBL;Acc:Q8RXC1]	-2.68079	9.26805	-3.04164	0.00519833	0.0324127	-2.82889
251890_at	AT3G54220	Protein SCARECROW [Source:UniProtKB/Swiss-Prot;Acc:Q9M384]	-2.66511	8.50447	-3.10927	0.00439851	0.0290733	-2.6714
263904_at	AT2G36380	ABC transporter G family member 34 [Source:UniProtKB/Swiss-Prot;Acc:Q7PC87]	-2.6388	9.61455	-3.00761	0.00565154	0.0341529	-2.90751
260957_at	AT1G06080	Delta-9 acyl-lipid desaturase 1 [Source:UniProtKB/Swiss-Prot;Acc:O65797]	-2.63462	7.22132	-2.82721	0.00875237	0.0458288	-3.31678
251010_at	AT5G02550	At5g02550 [Source:UniProtKB/TrEMBL;Acc:Q9LZ47]	-2.61572	8.59	-3.63808	0.00114758	0.01209	-1.39063
263016_at	AT1G23410	Ubiquitin-40S ribosomal protein S27a-1 [Source:UniProtKB/Swiss-Prot;Acc:P59271]	-2.59866	7.63878	-3.71041	0.000950932	0.0107093	-1.20979
246137_at	AT5G28490	Protein LIGHT-DEPENDENT SHORT HYPOCOTYLS 1 [Source:UniProtKB/Swiss-Prot;Acc:Q6NNI3]	-2.51693	7.87023	-3.58589	0.00131359	0.0133548	-1.52039
248843_at	AT5G46880	Homeobox-leucine zipper protein HDG5 [Source:UniProtKB/Swiss-Prot;Acc:Q9FJS2]	-2.51125	8.42008	-3.10717	0.00442147	0.0291817	-2.67632
263426_at	AT2G31570	Probable glutathione peroxidase 2 [Source:UniProtKB/Swiss-Prot;Acc:O04922]	-2.49921	9.35323	-4.91608	3.8483e-05	0.00115878	1.91474
246072_at	AT5G20240	Floral homeotic protein PISTILLATA [Source:UniProtKB/Swiss-Prot;Acc:P48007]	-2.46815	8.2519	-3.2494	0.0030996	0.0231934	-2.34007
261274_at	AT1G26780	MYB117 [Source:UniProtKB/TrEMBL;Acc:A0A178WCI3]	-2.44639	6.82872	-3.50052	0.00163677	0.0154068	-1.73124
259466_at	AT1G19050	At1g19050 [Source:UniProtKB/TrEMBL;Acc:Q2HIJ6]	-2.4248	9.35491	-5.32867	1.27379e-05	0.000491838	3.00288
252860_at	AT4G39790	BZIP transcription factor, putative (DUF630 and DUF632) [Source:UniProtKB/TrEMBL;Acc:Q5XV54]	-2.41856	7.83476	-3.75945	0.000836765	0.00987931	-1.08655
251310_at	AT3G61150	HDG1 [Source:UniProtKB/TrEMBL;Acc:A0A178V5Q4]	-2.40094	8.50449	-3.04399	0.00516833	0.0323059	-2.82344
248177_at	AT5G54630	AT5g54630/MRB17_13 [Source:UniProtKB/TrEMBL;Acc:Q9FIU1]	-2.39335	8.44588	-2.81231	0.00907019	0.0469088	-3.34999
262507_at	AT1G11330	G-type lectin S-receptor-like serine/threonine-protein kinase At1g11330 [Source:UniProtKB/Swiss-Prot;Acc:Q9SXB8]	-2.3901	7.67693	-2.91371	0.0071054	0.0398225	-3.12217
253540_at	AT4G31615	B3 domain-containing protein REM2 [Source:UniProtKB/Swiss-Prot;Acc:Q3E9T2]	-2.38813	7.41577	-3.25552	0.00305224	0.0229692	-2.32545
252562_s_at	AT3G45930	Histone H4 [Source:UniProtKB/TrEMBL;Acc:Q6NR90]	-2.37736	10.1425	-3.71983	0.000927893	0.0105229	-1.18617
267381_at	AT2G26190	IQ domain-containing protein IQM4 [Source:UniProtKB/Swiss-Prot;Acc:O64851]	-2.36612	11.0558	-2.9846	0.00597911	0.0355273	-2.96043
267392_at	AT2G44490	Beta-glucosidase 26, peroxisomal [Source:UniProtKB/Swiss-Prot;Acc:O64883]	-2.34996	8.27454	-2.77834	0.00983598	0.0497807	-3.42534
247615_at	AT5G60250	RBR-type E3 ubiquitin transferase [Source:UniProtKB/TrEMBL;Acc:Q9LSS2]	-2.31786	9.47121	-3.28786	0.00281334	0.0218747	-2.24802
266485_at	AT2G47630	Alpha/beta-Hydrolases superfamily protein [Source:UniProtKB/TrEMBL;Acc:O22248]	-2.31296	8.94876	-2.78001	0.00979683	0.0496711	-3.42164
258857_at	AT3G02110	Serine carboxypeptidase-like 25 [Source:UniProtKB/Swiss-Prot;Acc:Q8L9Y0]	-2.29806	11.1251	-3.38676	0.00218943	0.0185966	-2.00925
250753_at	AT5G05860	Glycosyltransferase (Fragment) [Source:UniProtKB/TrEMBL;Acc:W8QNB5]	-2.28936	7.99275	-3.03185	0.00532499	0.0329762	-2.85154
266591_at	AT2G46225	ABI-1-like 1 [Source:UniProtKB/TrEMBL;Acc:B3H5V3]	-2.27912	8.75076	-5.21682	1.71816e-05	0.000624145	2.708
262843_at	AT1G14687	ZHD14 [Source:UniProtKB/TrEMBL;Acc:A0A178W745]	-2.26559	7.04351	-4.02793	0.000413078	0.00620273	-0.403823
248625_at	AT5G48880	PKT2 [Source:UniProtKB/TrEMBL;Acc:A0A178UEC0]	-2.25212	7.90987	-3.14105	0.00406461	0.0277888	-2.59682
259998_at	AT1G68120	Protein BASIC PENTACYSTEINE3 [Source:UniProtKB/Swiss-Prot;Acc:Q9C9X6]	-2.24979	8.7677	-3.60142	0.0012619	0.0129522	-1.48186
256857_at	AT3G15170	CUC1 [Source:UniProtKB/TrEMBL;Acc:A0A178V703]	-2.18513	7.09778	-3.43454	0.00193825	0.017271	-1.89292
261266_at	AT1G26770	Expansin [Source:UniProtKB/TrEMBL;Acc:F4HPC1]	-2.17938	7.9828	-3.09118	0.00460002	0.0299853	-2.71367
262383_at	AT1G72940	At1g72940/F3N23_14 [Source:UniProtKB/TrEMBL;Acc:Q9SSN2]	-2.17742	8.29394	-5.4747	8.62532e-06	0.000372467	3.38739
251543_at	AT3G58770	Uncharacterized protein T20N10_120 [Source:UniProtKB/TrEMBL;Acc:Q9LXS4]	-2.16	10.4049	-3.48674	0.00169569	0.0157783	-1.76509
255579_at	AT4G01460	Transcription factor bHLH57 [Source:UniProtKB/Swiss-Prot;Acc:Q9M128]	-2.1563	7.09249	-3.08523	0.00466831	0.0302717	-2.72757
256598_at	AT3G30180	Cytochrome P450 85A2 [Source:UniProtKB/Swiss-Prot;Acc:Q940V4]	-2.15215	6.12842	-3.63778	0.00114848	0.01209	-1.39138
251174_at	AT3G63200	Probable inactive patatin-like protein 9 [Source:UniProtKB/Swiss-Prot;Acc:Q93ZQ3]	-2.12112	8.70756	-3.67667	0.00103818	0.0113814	-1.29429
267120_at	AT2G23530	Zinc-finger domain of monoamine-oxidase A repressor R1 [Source:UniProtKB/TrEMBL;Acc:Q1PF11]	-2.08455	7.39279	-3.61714	0.00121158	0.0125519	-1.44277
251797_at	AT3G55560	AT-hook motif nuclear-localized protein [Source:UniProtKB/TrEMBL;Acc:A0A178VH84]	-2.05839	9.65187	-3.18619	0.00363184	0.0256716	-2.49031
245112_at	AT2G41540	Glycerol-3-phosphate dehydrogenase [NAD(+)] GPDHC1, cytosolic [Source:UniProtKB/Swiss-Prot;Acc:O22216]	-2.04832	9.36841	-3.21608	0.00337003	0.0244894	-2.41942
261434_at	AT1G07650	Leucine-rich repeat transmembrane protein kinase [Source:UniProtKB/TrEMBL;Acc:F4HSE1]	-2.0251	8.18363	-4.55691	0.000100863	0.0023439	0.97002
245757_at	AT1G35140	Protein EXORDIUM-like 1 [Source:UniProtKB/Swiss-Prot;Acc:Q9C6E4]	-2.01569	9.1623	-3.51501	0.00157695	0.0150521	-1.69558
248646_at	AT5G49100	Vitellogenin-like protein [Source:UniProtKB/TrEMBL;Acc:Q9FH24]	-2.00282	9.47828	-4.01645	0.000425805	0.00633959	-0.433252
267518_at	AT2G30500	Protein NETWORKED 4B [Source:UniProtKB/Swiss-Prot;Acc:Q84VY2]	-1.98127	8.27548	-3.6482	0.00111785	0.0119041	-1.36539
253439_at	AT4G32540	Flavin-binding monooxygenase family protein [Source:TAIR;Acc:AT4G32540]	-1.97557	7.08541	-4.00174	0.000442685	0.0064907	-0.470946
246581_at	AT1G31760	At1g31760 [Source:UniProtKB/TrEMBL;Acc:Q9C504]	-1.95283	9.29954	-3.06535	0.00490325	0.0312092	-2.77385
246966_at	AT5G24850	Cryptochrome DASH, chloroplastic/mitochondrial [Source:UniProtKB/Swiss-Prot;Acc:Q84KJ5]	-1.93286	9.16672	-2.84082	0.00847123	0.045074	-3.28636
253258_at	AT4G34400	B3 domain-containing protein At4g34400 [Source:UniProtKB/Swiss-Prot;Acc:Q9SZ05]	-1.92084	10.883	-4.18278	0.00027395	0.00463124	-0.00488401
253168_at	AT4G35070	At4g35070 [Source:UniProtKB/TrEMBL;Acc:Q66GR4]	-1.90486	7.48359	-4.85046	4.58934e-05	0.00131727	1.7418
252911_at	AT4G39510	CYP96A12 [Source:UniProtKB/TrEMBL;Acc:A0A178V036]	-1.88669	6.89935	-3.03043	0.00534368	0.033058	-2.85484
253817_at	AT4G28310	At4g28310 [Source:UniProtKB/TrEMBL;Acc:Q8LDV4]	-1.86642	9.81361	-3.57577	0.00134841	0.0136124	-1.54549
250481_at	AT5G10310	unknown protein; FUNCTIONS IN: molecular_function unknown; INVOLVED IN: biological_process unknown; LOCATED IN: endomembrane system; EXPRESSED IN: 17 plant structures; EXPRESSED DURING: 10 growth stages; BEST Arabidopsis thaliana protein match is: u /.../ protein (TAIR:AT3G13898.1); Has 1807 Blast hits to 1807 proteins in 277 species: Archae - 0; Bacteria - 0; Metazoa - 736; Fungi - 347; Plants -…	-1.86255	7.0153	-3.12895	0.00418872	0.0282954	-2.62525
256065_at	AT1G07070	60S ribosomal protein L35a-1 [Source:UniProtKB/Swiss-Prot;Acc:Q9LMK0]	-1.86039	8.26791	-3.71947	0.000928751	0.0105274	-1.18706
266237_at	AT2G29540	RNApolymerase 14 kDa subunit [Source:UniProtKB/TrEMBL;Acc:A8MRK9]	-1.85508	7.92566	-4.43927	0.000138204	0.00291344	0.662115
252478_at	AT3G46540	ENTH/VHS family protein [Source:UniProtKB/TrEMBL;Acc:Q9SNC4]	-1.85312	7.76732	-3.17964	0.00369181	0.025934	-2.50582
246915_at	AT5G25880	Malic enzyme [Source:UniProtKB/TrEMBL;Acc:A0A178UAR6]	-1.85175	8.18917	-3.61215	0.00122735	0.0126778	-1.4552
250049_at	AT5G17780	alpha/beta-Hydrolases superfamily protein [Source:TAIR;Acc:AT5G17780]	-1.8445	7.09299	-3.84154	0.000674961	0.00853247	-0.879153
256321_at	AT1G55020	Linoleate 9S-lipoxygenase 1 [Source:UniProtKB/Swiss-Prot;Acc:Q06327]	-1.83666	8.45049	-3.42007	0.00201121	0.0176031	-1.92822
251485_at	AT3G59550	Sister chromatid cohesion 1 protein 3 [Source:UniProtKB/Swiss-Prot;Acc:Q9FQ19]	-1.8363	8.12952	-3.57704	0.00134397	0.0135765	-1.54233
263373_at	AT2G20515	At2g20515 [Source:UniProtKB/TrEMBL;Acc:Q8S8D0]	-1.83053	6.41007	-2.7953	0.00944644	0.0483354	-3.38779
262402_at	AT1G49410	Mitochondrial import receptor subunit TOM6 homolog [Source:UniProtKB/Swiss-Prot;Acc:Q9XIA7]	-1.82918	7.79433	-4.6829	7.19505e-05	0.00183546	1.30076
266297_at	AT2G29570	Proliferating cell nuclear antigen 2 [Source:UniProtKB/Swiss-Prot;Acc:Q9ZW35]	-1.81922	10.6401	-3.0152	0.00554737	0.0338059	-2.89002
252010_at	AT3G52740	Protein BIC1 [Source:UniProtKB/Swiss-Prot;Acc:Q9LXJ1]	-1.8128	6.59377	-4.13912	0.000307648	0.00502868	-0.117692
259372_at	AT1G69120	AP1 [Source:UniProtKB/TrEMBL;Acc:A0A178W846]	-1.80834	9.03881	-3.79404	0.000764415	0.00933189	-0.999319
262728_at	AT1G75820	FLO5 [Source:UniProtKB/TrEMBL;Acc:A0A384L048]	-1.80823	9.99558	-2.79657	0.00941767	0.0482443	-3.38496
261080_at	AT1G07370	Proliferating cellular nuclear antigen 1 [Source:UniProtKB/Swiss-Prot;Acc:Q9M7Q7]	-1.79019	11.3422	-3.54542	0.00145821	0.014326	-1.62058
258242_at	AT3G27640	Transducin/WD40 repeat-like superfamily protein [Source:UniProtKB/TrEMBL;Acc:Q94C55]	-1.78125	7.71027	-3.11168	0.00437227	0.0290173	-2.66575
253856_at	AT4G28100	Uncharacterized GPI-anchored protein At4g28100 [Source:UniProtKB/Swiss-Prot;Acc:Q9SUC9]	-1.76655	8.0107	-2.86617	0.00797017	0.0432286	-3.22949
257149_at	AT3G27280	Prohibitin-4, mitochondrial [Source:UniProtKB/Swiss-Prot;Acc:Q9LK25]	-1.7612	9.21785	-4.32986	0.000185133	0.00356208	0.376793
254328_at	AT4G22570	Adenine phosphoribosyltransferase 3 [Source:UniProtKB/Swiss-Prot;Acc:Q9SUW2]	-1.76004	10.373	-3.5881	0.00130611	0.0133037	-1.51491
263134_at	AT1G78570	Trifunctional UDP-glucose 4,6-dehydratase/UDP-4-keto-6-deoxy-D-glucose 3,5-epimerase/UDP-4-keto-L-rhamnose-reductase RHM1 [Source:UniProtKB/Swiss-Prot;Acc:Q9SYM5]	-1.75859	10.2062	-4.40043	0.000153329	0.00313525	0.560701
256890_at	AT3G23830	GRP4 [Source:UniProtKB/TrEMBL;Acc:A0A178VD35]	-1.74874	10.1314	-3.55607	0.0014187	0.014084	-1.59424
249975_s_at	AT3G06320	At3g06320 [Source:UniProtKB/TrEMBL;Acc:Q9SQT5]	-1.74429	9.45459	-4.38331	0.000160507	0.00323637	0.51604
247809_at	AT5G58280	AP2/B3-like transcriptional factor family protein [Source:TAIR;Acc:AT5G58280]	-1.71889	6.95451	-3.61224	0.00122704	0.0126778	-1.45495
258702_at	AT3G09730	POLAR LOCALIZATION DURING ASYMMETRIC DIVISION AND protein [Source:UniProtKB/TrEMBL;Acc:Q9SF30]	-1.70731	7.25397	-3.93097	0.000533563	0.00731599	-0.651824
253108_at	AT4G35900	Protein FD [Source:UniProtKB/Swiss-Prot;Acc:Q84JK2]	-1.70417	6.77129	-3.13636	0.00411232	0.0279875	-2.60785
256980_at	AT3G26932	Double-stranded RNA-binding protein 3 [Source:UniProtKB/Swiss-Prot;Acc:Q9LJF5]	-1.70372	5.85374	-2.82491	0.00880081	0.0459765	-3.32192
246919_at	AT5G25460	At5g25460 [Source:UniProtKB/TrEMBL;Acc:Q94F20]	-1.70194	8.71113	-5.57981	6.5191e-06	0.000302061	3.66372
249836_at	AT5G23420	High mobility group B protein 7 [Source:UniProtKB/Swiss-Prot;Acc:Q8LDF9]	-1.69896	6.01959	-3.26179	0.00300441	0.0227678	-2.31045
266074_at	AT2G18740	Putative small nuclear ribonucleoprotein E [Source:UniProtKB/TrEMBL;Acc:Q9ZV45]	-1.69126	7.93599	-4.07953	0.000360329	0.00556747	-0.271243
265689_at	AT2G24310	TPRXL [Source:UniProtKB/TrEMBL;Acc:Q9ZQ36]	-1.68595	7.13539	-3.3321	0.0025155	0.0204776	-2.14156
264317_at	AT1G70310	Spermidine synthase 2 [Source:UniProtKB/Swiss-Prot;Acc:O48661]	-1.68407	10.9345	-10.5456	4.6662e-11	1.51345e-08	15.3627
259303_at	AT3G05130	Paramyosin-like protein [Source:UniProtKB/TrEMBL;Acc:Q9MAA6]	-1.67988	6.72146	-3.92437	0.00054291	0.0073854	-0.668634
251183_at	AT3G62630	Stress response NST1-like protein (DUF1645) [Source:UniProtKB/TrEMBL;Acc:Q9LZK2]	-1.67056	7.93346	-5.83419	3.32041e-06	0.000174506	4.33021
255878_at	AT2G40620	bZIP transcription factor 18 [Source:UniProtKB/Swiss-Prot;Acc:O22873]	-1.66664	6.86895	-3.56811	0.00137531	0.0137859	-1.56445
261330_at	AT1G44900	DNA replication licensing factor MCM2 [Source:UniProtKB/Swiss-Prot;Acc:Q9LPD9]	-1.6564	9.31391	-3.10584	0.00443608	0.0292526	-2.67943
250560_at	AT5G08020	Replication protein A 70 kDa DNA-binding subunit B [Source:UniProtKB/Swiss-Prot;Acc:Q9SD82]	-1.65466	9.51759	-2.93576	0.00673497	0.0385648	-3.07205
259290_at	AT3G11520	Cyclin-B1-3 [Source:UniProtKB/Swiss-Prot;Acc:Q39069]	-1.65425	9.78088	-3.01858	0.00550152	0.0336893	-2.88222
266687_at	AT2G19670	Probable protein arginine N-methyltransferase 1.2 [Source:UniProtKB/Swiss-Prot;Acc:O82210]	-1.65292	9.68641	-4.52379	0.00011022	0.00249744	0.883241
251846_at	AT3G54560	Histone H2A [Source:UniProtKB/TrEMBL;Acc:A0A178V944]	-1.65237	10.8372	-2.89199	0.00748886	0.0413763	-3.17132
255766_at	AT1G16750	At1g16750/F19K19_26 [Source:UniProtKB/TrEMBL;Acc:Q8L7U6]	-1.65	6.84755	-2.84635	0.00835949	0.0447733	-3.27398
247383_at	AT5G63410	Leucine-rich repeat protein kinase family protein [Source:UniProtKB/TrEMBL;Acc:Q84JF8]	-1.64905	8.91382	-3.12939	0.00418414	0.0282813	-2.62421
247391_at	AT5G63540	Domain of unknown function (DUF1767) [Source:TAIR;Acc:AT5G63540]	-1.6469	6.16215	-4.26923	0.000217629	0.00400735	0.219166
265831_at	AT2G14460	At2g14460 [Source:UniProtKB/TrEMBL;Acc:Q9ZQQ9]	-1.62857	7.5822	-3.90033	0.000578385	0.00770637	-0.72988
266226_at	AT2G28740	Histone H4 [Source:UniProtKB/Swiss-Prot;Acc:P59259]	-1.6285	9.49767	-3.48857	0.00168777	0.0157174	-1.76061
253598_at	AT4G30800	40S ribosomal protein S11-2 [Source:UniProtKB/Swiss-Prot;Acc:O65569]	-1.62089	10.4188	-4.41173	0.000148766	0.0030737	0.590194
254118_at	AT4G24790	Protein STICHEL-like 2 [Source:UniProtKB/Swiss-Prot;Acc:F4JRP8]	-1.61976	8.22776	-3.2642	0.00298628	0.0226681	-2.3047
251011_at	AT5G02560	Histone H2A [Source:UniProtKB/TrEMBL;Acc:F4KCF4]	-1.60928	8.09132	-3.85847	0.000645642	0.00827704	-0.836242
248049_at	AT5G56090	Cytochrome c oxidase assembly protein COX15 [Source:UniProtKB/Swiss-Prot;Acc:Q9FKT8]	-1.60427	8.01665	-4.37211	0.000165384	0.00330245	0.486829
263412_at	AT2G28720	Histone H2B.3 [Source:UniProtKB/Swiss-Prot;Acc:Q9SI96]	-1.60163	6.375	-3.09723	0.00453166	0.0297069	-2.69955
253202_at	AT4G34555	40S ribosomal protein S25-3 [Source:UniProtKB/Swiss-Prot;Acc:Q8GYL5]	-1.60087	9.26935	-4.57805	9.53074e-05	0.00225167	1.02545
247559_at	AT5G61070	Histone deacetylase 18 [Source:UniProtKB/Swiss-Prot;Acc:Q8LRK8]	-1.60021	7.51418	-3.4835	0.00170986	0.015884	-1.77305
249788_at	AT5G24330	Histone-lysine N-methyltransferase ATXR6 [Source:UniProtKB/Swiss-Prot;Acc:Q9FNE9]	-1.58681	7.58944	-3.58982	0.00130034	0.0132687	-1.51066
251374_at	AT3G60390	Homeobox-leucine zipper protein HAT3 [Source:UniProtKB/Swiss-Prot;Acc:P46602]	-1.58203	8.76876	-3.38	0.00222744	0.018786	-2.02567
249581_at	AT5G37600	Glutamine synthetase cytosolic isozyme 1-1 [Source:UniProtKB/Swiss-Prot;Acc:Q56WN1]	-1.57216	9.19865	-4.54281	0.000104746	0.00241437	0.933063
256276_at	AT3G12070	Geranylgeranyl transferase type-2 subunit beta 2 [Source:UniProtKB/Swiss-Prot;Acc:Q9LHL5]	-1.55784	8.598	-3.98389	0.000464057	0.00667604	-0.516646
259868_at	AT1G76760	TY1 [Source:UniProtKB/TrEMBL;Acc:A0A178WE50]	-1.55278	8.33606	-3.66209	0.00107826	0.0116465	-1.33072
252442_at	AT3G46940	dUTP-PYROPHOSPHATASE-LIKE 1 [Source:UniProtKB/TrEMBL;Acc:A0A1I9LM85]	-1.54815	7.41768	-4.28692	0.000207605	0.00388899	0.265115
264651_at	AT1G08880	Histone H2A [Source:UniProtKB/TrEMBL;Acc:A0A178W8H7]	-1.54151	10.8306	-4.56398	9.89692e-05	0.00231173	0.988562
253159_at	AT4G35570	High mobility group B protein 5 [Source:UniProtKB/Swiss-Prot;Acc:O49597]	-1.54072	8.79061	-4.21805	0.000249412	0.00435857	0.0864281
266856_at	AT2G26910	PEC1 [Source:UniProtKB/TrEMBL;Acc:A0A178VNA5]	-1.54022	9.62998	-3.24187	0.00315881	0.0235063	-2.35803
247034_at	AT5G67260	CYCLIN D3;2 [Source:TAIR;Acc:AT5G67260]	-1.53215	11.9174	-3.91842	0.000551493	0.00746637	-0.683814
264822_at	AT1G03457	RNA-binding (RRM/RBD/RNP motifs) family protein [Source:UniProtKB/TrEMBL;Acc:F4I0X0]	-1.52361	7.99991	-4.80051	5.24782e-05	0.00144817	1.61021
260192_at	AT1G67630	DNA polymerase alpha subunit B [Source:UniProtKB/TrEMBL;Acc:F4HTP2]	-1.52273	8.94705	-3.63538	0.00115567	0.0121474	-1.39738
249014_at	AT5G44710	37S ribosomal protein S27 [Source:UniProtKB/TrEMBL;Acc:Q8GXH5]	-1.51143	8.44967	-4.00623	0.000437468	0.00644742	-0.459454
261938_at	AT1G22510	E3 ubiquitin-protein ligase RNF170-like protein (DUF 1232) [Source:UniProtKB/TrEMBL;Acc:F4I1E4]	-1.51112	9.06983	-3.57228	0.00136061	0.0136929	-1.55414
265895_at	AT2G15000	unknown protein; FUNCTIONS IN: molecular_function unknown; INVOLVED IN: biological_process unknown; LOCATED IN: chloroplast; EXPRESSED IN: 22 plant structures; EXPRESSED DURING: 13 growth stages; BEST Arabidopsis thaliana protein match is: unknown p /.../ (TAIR:AT4G34265.2); Has 70 Blast hits to 70 proteins in 9 species: Archae - 0; Bacteria - 0; Metazoa - 0; Fungi - 0; Plants - 70; Viruses - 0; …	-1.50952	8.42617	-4.44704	0.000135361	0.00286949	0.682419
256438_s_at	AT3G08520	60S ribosomal protein L41 [Source:UniProtKB/Swiss-Prot;Acc:P62120]	-1.50614	11.0605	-3.30747	0.00267733	0.0212391	-2.2009
257516_at	AT1G69040	ACT domain repeat 4 [Source:UniProtKB/TrEMBL;Acc:F4I0I7]	-1.50493	9.36202	-2.9283	0.00685817	0.0389659	-3.08903
265097_at	AT1G04020	ROW1 [Source:UniProtKB/TrEMBL;Acc:A0A384KH31]	-1.49707	9.91062	-3.22037	0.003334	0.0243158	-2.40923
248240_at	AT5G53950	Protein CUP-SHAPED COTYLEDON 2 [Source:UniProtKB/Swiss-Prot;Acc:O04017]	-1.49176	6.88819	-3.67312	0.00104781	0.0114398	-1.30317
266314_at	AT2G27040	Protein argonaute 4 [Source:UniProtKB/Swiss-Prot;Acc:Q9ZVD5]	-1.4902	12.4735	-3.30875	0.00266867	0.0212165	-2.19781
250428_at	AT5G10480	Very-long-chain (3R)-3-hydroxyacyl-CoA dehydratase [Source:UniProtKB/TrEMBL;Acc:F4KGW0]	-1.49	9.65538	-3.02984	0.00535138	0.0330796	-2.85619
259903_at	AT1G74160	LONGIFOLIA protein [Source:UniProtKB/TrEMBL;Acc:Q0WNQ5]	-1.48542	8.34848	-4.99646	3.10166e-05	0.000980781	2.12672
266641_at	AT2G35605	Expressed protein [Source:UniProtKB/TrEMBL;Acc:Q93W30]	-1.48127	10.6776	-3.42894	0.00196618	0.0174019	-1.90659
251373_at	AT3G60530	GATA transcription factor 4 [Source:UniProtKB/Swiss-Prot;Acc:O49743]	-1.4758	7.11746	-3.80137	0.00074989	0.00919304	-0.980805
247192_at	AT5G65360	Histone H3 [Source:UniProtKB/TrEMBL;Acc:Q0WRA9]	-1.4729	11.669	-3.12466	0.00423363	0.0285228	-2.63532
260592_at	AT1G55850	Cellulose synthase-like protein E1 [Source:UniProtKB/Swiss-Prot;Acc:Q8VZK9]	-1.47233	7.55438	-3.8587	0.000645239	0.00827704	-0.835639
253039_at	AT4G37760	Squalene epoxidase 3 [Source:UniProtKB/Swiss-Prot;Acc:Q8VYH2]	-1.47166	8.58931	-3.74611	0.000866427	0.0100672	-1.12013
255807_at	AT4G10270	At4g10270 [Source:UniProtKB/TrEMBL;Acc:O82615]	-1.46538	10.2505	-5.11706	2.24458e-05	0.000772135	2.44486
263137_at	AT1G78660	Gamma-glutamyl hydrolase 1 [Source:UniProtKB/Swiss-Prot;Acc:Q9SYL6]	-1.46425	6.2809	-4.79487	5.32782e-05	0.00146267	1.59536
251920_at	AT3G53900	Uracil phosphoribosyltransferase, chloroplastic [Source:UniProtKB/Swiss-Prot;Acc:Q9M336]	-1.46302	9.78589	-3.32148	0.00258411	0.020839	-2.16717
258612_at	AT3G02920	Replication protein A 32 kDa subunit B [Source:UniProtKB/Swiss-Prot;Acc:Q8LFJ8]	-1.45923	10.196	-2.94257	0.00662441	0.0381147	-3.05655
247745_at	AT5G59030	Copper transporter 1 [Source:UniProtKB/Swiss-Prot;Acc:Q39065]	-1.458	7.82533	-2.78059	0.00978333	0.0496359	-3.42036
262777_at	AT1G13030	Coilin [Source:UniProtKB/Swiss-Prot;Acc:Q8RWK8]	-1.45627	9.29137	-3.5391	0.00148212	0.0144607	-1.63617
250914_at	AT5G03780	TRF-like 10 (Fragment) [Source:UniProtKB/TrEMBL;Acc:C0SVN2]	-1.4554	7.23902	-2.80871	0.00914871	0.0471966	-3.35801
248968_at	AT5G45280	Pectin acetylesterase 11 [Source:UniProtKB/Swiss-Prot;Acc:Q9FH82]	-1.45187	6.58501	-3.1683	0.00379778	0.0264575	-2.53261
257167_at	AT3G24340	SNF2 domain-containing protein CLASSY 4 [Source:UniProtKB/Swiss-Prot;Acc:Q9LK10]	-1.44551	8.02304	-2.96938	0.00620555	0.0364624	-2.99531
254080_at	AT4G25630	Mediator of RNA polymerase II transcription subunit 36a [Source:UniProtKB/Swiss-Prot;Acc:Q94AH9]	-1.43056	11.1756	-3.32543	0.00255838	0.02073	-2.15765
255513_at	AT4G02060	DNA replication licensing factor MCM7 [Source:UniProtKB/Swiss-Prot;Acc:P43299]	-1.42785	10.5299	-2.87078	0.00788218	0.0428537	-3.21913
263332_at	AT2G03870	LSM7 [Source:UniProtKB/TrEMBL;Acc:A0A178VPR3]	-1.42496	10.7236	-5.11458	2.25958e-05	0.000772615	2.4383
257176_s_at	AT3G23510	Cyclopropane-fatty-acyl-phospholipid synthase [Source:UniProtKB/TrEMBL;Acc:Q8GZ28]	-1.42236	6.94614	-5.94946	2.44957e-06	0.000141311	4.63095
264721_at	AT1G23000	Heavy metal transport/detoxification superfamily protein [Source:TAIR;Acc:AT1G23000]	-1.42042	10.2647	-3.10647	0.00442908	0.0292234	-2.67794
259090_at	AT3G04920	40S ribosomal protein S24-1 [Source:UniProtKB/Swiss-Prot;Acc:Q9SS17]	-1.41964	9.85449	-3.73907	0.000882496	0.0101979	-1.13784
255613_at	AT4G01270	Putative RING zinc finger protein [Source:UniProtKB/TrEMBL;Acc:Q9M143]	-1.41927	6.71397	-3.1938	0.00356344	0.0253752	-2.4723
253949_at	AT4G26780	GrpE protein homolog 2, mitochondrial [Source:UniProtKB/Swiss-Prot;Acc:Q8LB47]	-1.41925	8.15944	-6.20622	1.24903e-06	8.10227e-05	5.29732
249276_at	AT5G41880	DNA primase [Source:UniProtKB/TrEMBL;Acc:F4JZZ1]	-1.41104	9.68486	-3.05477	0.00503287	0.0316807	-2.79843
255446_at	AT4G02750	Pentatricopeptide repeat-containing protein At4g02750 [Source:UniProtKB/Swiss-Prot;Acc:Q9SY02]	-1.40315	7.36649	-4.66267	7.59612e-05	0.00191838	1.24761
264967_at	AT1G67250	At1g67250 [Source:UniProtKB/TrEMBL;Acc:Q94B05]	-1.40217	10.8458	-5.30662	1.35114e-05	0.00051557	2.94477
257724_at	AT3G18510	ATP-dependent helicase/nuclease subunit [Source:UniProtKB/TrEMBL;Acc:Q8GXY3]	-1.39956	7.65461	-4.30356	0.000198595	0.00375742	0.308355
261058_at	AT1G01370	Histone H3-like centromeric protein HTR12 [Source:UniProtKB/Swiss-Prot;Acc:Q8RVQ9]	-1.39399	8.4675	-3.38729	0.00218651	0.0185788	-2.00798
252625_at	AT3G44750	Histone deacetylase HDT1 [Source:UniProtKB/Swiss-Prot;Acc:Q9FVE6]	-1.3936	10.7059	-4.07241	0.000367198	0.00565594	-0.289576
248781_at	AT5G47870	DNA repair RAD52-like protein 2, chloroplastic [Source:UniProtKB/Swiss-Prot;Acc:Q9FIJ4]	-1.39316	9.45671	-3.72274	0.000920873	0.0104799	-1.17885
257487_at	AT1G71850	F14O23.23 protein [Source:UniProtKB/TrEMBL;Acc:Q9M9G1]	-1.38976	7.44589	-3.65266	0.00110501	0.0118229	-1.35429
261044_at	AT1G01290	Cyclic pyranopterin monophosphate synthase, mitochondrial [Source:UniProtKB/Swiss-Prot;Acc:Q39056]	-1.38236	7.77816	-5.90151	2.77959e-06	0.000154676	4.50597
264867_at	AT1G24150	formin homologue 4 [Source:TAIR;Acc:AT1G24150]	-1.37868	6.65584	-3.19202	0.00357928	0.0254188	-2.47651
248526_at	AT5G50740	Heavy metal transport/detoxification superfamily protein [Source:UniProtKB/TrEMBL;Acc:B3H4U8]	-1.3774	10.8171	-4.56198	9.95012e-05	0.00231938	0.983317
247520_at	AT5G61310	Cytochrome c oxidase subunit 5C [Source:UniProtKB/TrEMBL;Acc:A0A178UCG7]	-1.37605	9.62786	-4.46562	0.000128795	0.00278092	0.730993
259347_at	AT3G03920	Putative H/ACA ribonucleoprotein complex subunit 1-like protein 1 [Source:UniProtKB/Swiss-Prot;Acc:Q8VZT0]	-1.3754	11.2331	-4.04652	0.000393252	0.00597616	-0.356107
261362_s_at	AT3G55750	60S ribosomal protein L35a-4 [Source:UniProtKB/Swiss-Prot;Acc:P51422]	-1.37485	12.4948	-4.64191	8.03103e-05	0.00199112	1.19307
247741_at	AT5G58960	Plant protein of unknown function (DUF641) [Source:TAIR;Acc:AT5G58960]	-1.37353	9.21413	-5.03578	2.79119e-05	0.000907896	2.23043
259363_at	AT1G13270	Methionine aminopeptidase 1B, chloroplastic [Source:UniProtKB/Swiss-Prot;Acc:Q9FV52]	-1.37296	8.69875	-4.5313	0.000108027	0.00247492	0.902894
265082_at	AT1G03830	Guanylate-binding family protein [Source:UniProtKB/TrEMBL;Acc:F4I2I5]	-1.36877	8.56172	-3.81077	0.000731651	0.0089986	-0.957038
252055_at	AT3G52580	40S ribosomal protein S14-3 [Source:UniProtKB/Swiss-Prot;Acc:P42036]	-1.3687	11.5966	-3.3816	0.00221839	0.0187514	-2.02178
250212_at	AT5G13960	Histone-lysine N-methyltransferase, H3 lysine-9 specific SUVH4 [Source:UniProtKB/Swiss-Prot;Acc:Q8GZB6]	-1.3685	10.8679	-3.41487	0.00203806	0.0177594	-1.94088
254824_s_at	AT4G12620	UNE13 [Source:UniProtKB/TrEMBL;Acc:A0A178UTR9]	-1.36656	7.73843	-2.82259	0.00884983	0.0460841	-3.32709
255458_at	AT4G02840	0	-1.36638	9.70228	-4.1811	0.000275175	0.00464158	-0.0092247
258966_at	AT3G10690	DNA gyrase subunit A, chloroplastic/mitochondrial [Source:UniProtKB/Swiss-Prot;Acc:Q9CAF6]	-1.3657	10.3205	-3.05877	0.0049835	0.0314966	-2.78915
250546_at	AT5G08180	H/ACA ribonucleoprotein complex subunit 2-like protein [Source:UniProtKB/Swiss-Prot;Acc:Q9LEY9]	-1.35932	9.84546	-4.08494	0.000355207	0.00551238	-0.257342
AFFX-r2-Bs-phe-3_at	--	--	-1.35765	8.72423	-3.16002	0.00387707	0.0268667	-2.55216
261268_at	AT1G26740	At1g26740/T24P13_11 [Source:UniProtKB/TrEMBL;Acc:Q944L5]	-1.35206	8.72001	-4.45609	0.000132123	0.00282726	0.706068
251241_s_at	AT3G62460	AT3g62460/T12C14_160 [Source:UniProtKB/TrEMBL;Acc:Q9LZP4]	-1.35169	9.03786	-4.66271	7.59547e-05	0.00191838	1.24769
255908_s_at	AT1G18000	UNC93-like protein 1 [Source:UniProtKB/Swiss-Prot;Acc:Q56WD3]	-1.34937	6.81609	-3.93669	0.000525583	0.00725842	-0.637237
249945_at	AT5G22440	60S ribosomal protein L10a-3 [Source:UniProtKB/Swiss-Prot;Acc:P59231]	-1.34769	10.4574	-3.92116	0.00054752	0.0074303	-0.676818
259891_at	AT1G72730	Eukaryotic initiation factor 4A-3 [Source:UniProtKB/Swiss-Prot;Acc:Q9CAI7]	-1.34638	8.80157	-3.20019	0.00350686	0.0251404	-2.45714
256652_at	AT3G18850	LPAT5 [Source:UniProtKB/TrEMBL;Acc:A0A178VAY6]	-1.34581	9.01638	-2.85865	0.00811584	0.0439033	-3.24639
245372_at	AT4G15000	60S ribosomal protein L27 [Source:UniProtKB/TrEMBL;Acc:Q0WRB8]	-1.34285	11.0131	-3.94748	0.000510843	0.0071027	-0.609696
263371_at	AT2G20490	H/ACA ribonucleoprotein complex subunit 3-like protein [Source:UniProtKB/Swiss-Prot;Acc:Q93XX8]	-1.34202	9.5087	-3.2239	0.00330459	0.024218	-2.40083
247039_at	AT5G67270	EB1C [Source:UniProtKB/TrEMBL;Acc:A0A178UNG3]	-1.33897	8.31514	-3.08514	0.00466929	0.0302717	-2.72777
267237_s_at	AT3G59890	4-hydroxy-tetrahydrodipicolinate reductase 2, chloroplastic [Source:UniProtKB/Swiss-Prot;Acc:Q8LB01]	-1.33839	8.20104	-3.20463	0.00346813	0.024989	-2.44662
265795_at	AT2G35780	Carboxypeptidase [Source:UniProtKB/TrEMBL;Acc:A0A178VN35]	-1.33579	9.32307	-3.38221	0.00221494	0.0187362	-2.0203
259710_at	AT1G77670	At1g77670 [Source:UniProtKB/TrEMBL;Acc:Q9CAP1]	-1.33409	9.34998	-5.62997	5.70518e-06	0.000270418	3.7954
250434_at	AT5G10390	Histone H3 [Source:UniProtKB/TrEMBL;Acc:Q0WRA9]	-1.33345	11.3331	-3.216	0.00337074	0.0244894	-2.41962
251993_at	AT3G52960	Peroxiredoxin-2E, chloroplastic [Source:UniProtKB/Swiss-Prot;Acc:Q949U7]	-1.33123	9.55723	-4.11017	0.000332215	0.00530423	-0.192349
255278_at	AT4G04940	Putative WD-repeat membrane protein [Source:UniProtKB/TrEMBL;Acc:Q93YS7]	-1.32892	8.98514	-4.25711	0.000224777	0.00407615	0.187687
248678_at	AT5G48870	SAD1 [Source:UniProtKB/TrEMBL;Acc:A0A178USD1]	-1.32683	10.5415	-3.49782	0.00164814	0.0154817	-1.73786
245512_at	AT4G15770	60S ribosome subunit biogenesis protein NIP7 homolog [Source:UniProtKB/TrEMBL;Acc:Q6NM52]	-1.32496	11.3198	-3.93179	0.000532416	0.00731274	-0.649741
265006_at	AT1G61570	Mitochondrial import inner membrane translocase subunit TIM13 [Source:UniProtKB/Swiss-Prot;Acc:Q9XH48]	-1.32325	10.4008	-3.7216	0.000923617	0.0105059	-1.18172
253041_at	AT4G37870	Phosphoenolpyruvate carboxykinase (ATP)-like protein [Source:UniProtKB/TrEMBL;Acc:Q0WWL8]	-1.31985	12.505	-4.29927	0.00020088	0.00379075	0.297205
250672_at	AT5G06910	Chaperone protein dnaJ 6 [Source:UniProtKB/Swiss-Prot;Acc:Q9FL54]	-1.31943	8.86895	-3.38994	0.00217178	0.0185021	-2.00153
265383_at	AT2G16780	WD-40 repeat-containing protein MSI2 [Source:UniProtKB/Swiss-Prot;Acc:O22468]	-1.31861	10.1039	-3.2791	0.00287615	0.022143	-2.269
258741_at	AT3G05790	Lon protease homolog 4, chloroplastic/mitochondrial [Source:UniProtKB/Swiss-Prot;Acc:Q9M9L7]	-1.31674	6.59947	-4.10824	0.000333919	0.00531648	-0.197319
253726_at	AT4G29430	40S ribosomal protein S15a-5 [Source:UniProtKB/Swiss-Prot;Acc:Q9M0E0]	-1.31581	7.03609	-3.56324	0.00139272	0.0139112	-1.57651
260507_at	AT1G47200	WPP domain-containing protein 2 [Source:UniProtKB/Swiss-Prot;Acc:Q9C500]	-1.31571	7.44707	-4.22624	0.000244034	0.00429499	0.107648
253668_at	AT4G30220	Small nuclear ribonucleoprotein F [Source:UniProtKB/TrEMBL;Acc:F4JPK5]	-1.31271	10.1113	-4.16929	0.000283955	0.00475086	-0.0397753
258821_at	AT3G07230	At3g07230 [Source:UniProtKB/TrEMBL;Acc:Q9SFV3]	-1.31182	10.3523	-3.16198	0.00385819	0.0267633	-2.54754
267048_at	AT2G34200	RING/FYVE/PHD zinc finger superfamily protein [Source:UniProtKB/TrEMBL;Acc:Q84RF4]	-1.31134	7.80952	-3.30796	0.00267405	0.0212293	-2.19973
251796_at	AT3G55360	TSC13 [Source:UniProtKB/TrEMBL;Acc:A0A178VGP2]	-1.30767	9.50968	-4.85923	4.48256e-05	0.00129481	1.76491
264188_at	AT1G54690	Probable histone H2AXb [Source:UniProtKB/Swiss-Prot;Acc:Q9S9K7]	-1.30504	10.9653	-3.84188	0.000674366	0.00852969	-0.878301
263250_at	AT2G31390	Probable fructokinase-1 [Source:UniProtKB/Swiss-Prot;Acc:Q9SID0]	-1.30445	10.5667	-5.07322	2.52451e-05	0.000841653	2.32921
253256_at	AT4G34360	At4g34360 [Source:UniProtKB/TrEMBL;Acc:Q6ID86]	-1.30399	7.88876	-3.77359	0.000806408	0.00962602	-1.05091
AFFX-r2-Bs-phe-M_at	--	--	-1.30209	6.73748	-4.32046	0.00018984	0.00361284	0.352312
266803_at	AT2G28930	At2g28930 [Source:UniProtKB/TrEMBL;Acc:A1L4W8]	-1.30144	10.0914	-2.93024	0.00682603	0.0388612	-3.08463
266705_at	AT2G19750	40S ribosomal protein S30 [Source:UniProtKB/Swiss-Prot;Acc:P49689]	-1.2992	8.71806	-4.26271	0.000221447	0.00404274	0.202228
256858_at	AT3G15140	Uncharacterized exonuclease domain-containing protein At3g15140 [Source:UniProtKB/Swiss-Prot;Acc:Q8W566]	-1.29893	6.9421	-4.04331	0.000396608	0.00601474	-0.364353
247247_at	AT5G64650	At5g64650 [Source:UniProtKB/TrEMBL;Acc:Q1ECK2]	-1.29873	8.7175	-4.90282	3.98766e-05	0.00119283	1.8798
265340_at	AT2G18330	AAA-type ATPase family protein [Source:UniProtKB/TrEMBL;Acc:Q9ZPW5]	-1.2986	9.5049	-3.78067	0.000791628	0.00950959	-1.03307
255500_at	AT4G02390	Poly [ADP-ribose] polymerase 2 [Source:UniProtKB/Swiss-Prot;Acc:Q11207]	-1.29834	9.11984	-3.26026	0.00301605	0.0228407	-2.31412
248938_at	AT5G45780	Probable LRR receptor-like serine/threonine-protein kinase At5g45780 [Source:UniProtKB/Swiss-Prot;Acc:C0LGU5]	-1.28979	6.87043	-4.2211	0.000247397	0.0043285	0.0943243
254455_at	AT4G21140	BEST Arabidopsis thaliana protein match is: copper ion binding (TAIR:AT4G05400.2); Has 41 Blast hits to 41 proteins in 16 species: Archae - 0; Bacteria - 0; Metazoa - 0; Fungi - 0; Plants - 40; Viruses - 0; Other Eukaryotes - 1 (source: NCBI BLink). [Source:TAIR;Acc:AT4G21140]	-1.28764	8.3188	-5.23694	1.62806e-05	0.000600058	2.76106
262970_at	AT1G75690	LQY1 [Source:UniProtKB/TrEMBL;Acc:A0A178W9N8]	-1.28419	7.27763	-3.19579	0.00354573	0.0252871	-2.46758
259409_at	AT1G13330	Homologous-pairing protein 2 homolog [Source:UniProtKB/Swiss-Prot;Acc:Q9FX64]	-1.28321	5.50763	-3.4162	0.00203118	0.0177438	-1.93765
259763_at	AT1G77630	LysM domain-containing GPI-anchored protein 3 [Source:UniProtKB/Swiss-Prot;Acc:Q6NPN4]	-1.2821	8.85171	-3.53281	0.00150634	0.0145842	-1.6517
245814_at	AT1G49910	BUB3.2 [Source:UniProtKB/TrEMBL;Acc:A0A178W7L6]	-1.27959	7.41702	-3.07008	0.00484632	0.0309974	-2.76285
254281_at	AT4G22840	Probable sodium/metabolite cotransporter BASS6, chloroplastic [Source:UniProtKB/Swiss-Prot;Acc:Q8VYY4]	-1.2793	6.89069	-3.22822	0.00326898	0.0240346	-2.39055
262586_at	AT1G15480	Pentatricopeptide repeat-containing protein At1g15480, mitochondrial [Source:UniProtKB/Swiss-Prot;Acc:Q9XI21]	-1.27817	8.52942	-3.4267	0.00197746	0.0174611	-1.91205
247258_at	AT5G64816	Uncharacterized protein At5g64816 [Source:UniProtKB/Swiss-Prot;Acc:Q8L8Q8]	-1.27785	9.71725	-3.98198	0.000466403	0.00668933	-0.521532
253869_at	AT4G27510	2-isopropylmalate synthase [Source:UniProtKB/TrEMBL;Acc:Q5XV71]	-1.27603	7.59606	-2.82318	0.00883733	0.0460569	-3.32577
259551_at	AT1G21190	Sm-like protein LSM3A [Source:UniProtKB/Swiss-Prot;Acc:Q9LMN4]	-1.27535	7.33734	-3.89604	0.000584935	0.00777493	-0.740773
258859_at	AT3G02120	Hydroxyproline-rich glycoprotein family protein [Source:UniProtKB/TrEMBL;Acc:Q8L9N1]	-1.2751	7.59577	-2.83165	0.00865978	0.0456064	-3.30687
248280_at	AT5G52950	unknown protein; Has 30201 Blast hits to 17322 proteins in 780 species: Archae - 12; Bacteria - 1396; Metazoa - 17338; Fungi - 3422; Plants - 5037; Viruses - 0; Other Eukaryotes - 2996 (source: NCBI BLink). [Source:TAIR;Acc:AT5G52950]	-1.27395	7.32202	-2.78254	0.00973802	0.0494835	-3.41605
252305_at	AT3G49240	Pentatricopeptide repeat-containing protein At3g49240, mitochondrial [Source:UniProtKB/Swiss-Prot;Acc:Q9M3A8]	-1.26925	8.40957	-3.88144	0.00060784	0.00799559	-0.777918
260683_at	AT1G17560	50S ribosomal protein HLL, mitochondrial [Source:UniProtKB/Swiss-Prot;Acc:Q84JG5]	-1.26796	10.1634	-4.35188	0.000174566	0.00342707	0.434114
266014_s_at	ATMG00620	Uncharacterized mitochondrial protein AtMg00170/AtMg00620 [Source:UniProtKB/Swiss-Prot;Acc:P94024]	-1.2676	6.66347	-4.05327	0.000386288	0.00589685	-0.338769
251740_at	AT3G56070	Peptidyl-prolyl cis-trans isomerase CYP19-3 [Source:UniProtKB/Swiss-Prot;Acc:Q38867]	-1.26661	10.0627	-4.85799	4.49751e-05	0.00129723	1.76164
255094_at	AT4G08590	E3 ubiquitin-protein ligase ORTHRUS-LIKE 1 [Source:UniProtKB/Swiss-Prot;Acc:Q681I0]	-1.26635	8.18836	-3.43823	0.00192003	0.0171894	-1.8839
249080_at	AT5G43990	SET-domain containing protein lysine methyltransferase family protein [Source:UniProtKB/TrEMBL;Acc:F4K7E3]	-1.26628	9.67163	-2.91693	0.00704999	0.039649	-3.11485
266197_at	AT2G39120	Protein WHAT'S THIS FACTOR 9, mitochondrial [Source:UniProtKB/Swiss-Prot;Acc:Q9ZUZ6]	-1.26521	6.25007	-3.46573	0.00178954	0.0163799	-1.81662
245859_at	AT5G28290	NEK3 [Source:UniProtKB/TrEMBL;Acc:A0A178UI68]	-1.26492	8.63854	-3.5683	0.00137465	0.0137854	-1.56399
266959_at	AT2G07690	DNA replication licensing factor MCM5 [Source:UniProtKB/Swiss-Prot;Acc:O80786]	-1.2642	8.55479	-2.87757	0.00775416	0.0423402	-3.20384
253516_at	AT4G31360	Selenium binding protein [Source:UniProtKB/TrEMBL;Acc:Q8W465]	-1.26334	9.60892	-3.12659	0.00421335	0.0284195	-2.63079
254076_at	AT4G25340	Peptidyl-prolyl cis-trans isomerase FKBP53 [Source:UniProtKB/Swiss-Prot;Acc:Q93ZG9]	-1.25635	9.14016	-4.10496	0.00033684	0.00534798	-0.205778
253599_at	AT4G30860	SDG4 [Source:UniProtKB/TrEMBL;Acc:A0A178UX33]	-1.25315	8.32399	-3.11099	0.00437975	0.0290584	-2.66736
265172_at	AT1G23820	Spermidine synthase 1 [Source:UniProtKB/Swiss-Prot;Acc:Q9ZUB3]	-1.24777	11.3328	-5.87085	3.01387e-06	0.000164093	4.42596
246196_at	AT4G37090	UDP-N-acetylmuramoyl-L-alanyl-D-glutamate-2, 6-diaminopimelate ligase [Source:UniProtKB/TrEMBL;Acc:O23177]	-1.24479	8.0397	-3.08482	0.00467297	0.0302783	-2.72851
258296_at	AT3G23390	60S ribosomal protein L36a [Source:UniProtKB/Swiss-Prot;Acc:O23290]	-1.24272	11.0816	-3.9579	0.000497001	0.00695679	-0.583092
261145_at	AT1G19730	Thioredoxin H4 [Source:UniProtKB/Swiss-Prot;Acc:Q39239]	-1.24201	9.24511	-3.96724	0.000484908	0.00684661	-0.55923
246802_at	AT5G27000	Kinesin-like protein KIN-14G [Source:UniProtKB/Swiss-Prot;Acc:O81635]	-1.24085	6.59616	-3.86507	0.000634541	0.00818093	-0.81948
263074_at	AT2G17560	High mobility group B protein 4 [Source:UniProtKB/Swiss-Prot;Acc:Q42344]	-1.23945	9.80295	-3.42631	0.00197943	0.0174633	-1.91301
249344_at	AT5G40770	Prohibitin-3, mitochondrial [Source:UniProtKB/Swiss-Prot;Acc:O04331]	-1.23942	11.2288	-4.40332	0.000152148	0.00311766	0.568246
264331_at	AT1G04130	Tetratricopeptide repeat (TPR)-like superfamily protein [Source:UniProtKB/TrEMBL;Acc:F4I456]	-1.23685	7.33305	-5.14921	2.05927e-05	0.000720394	2.52968
253947_at	AT4G26760	MAP65-2 [Source:UniProtKB/TrEMBL;Acc:A0A178V4W3]	-1.23421	10.9722	-3.02444	0.00542287	0.0333751	-2.86868
263372_at	AT2G20450	60S ribosomal protein L14-1 [Source:UniProtKB/Swiss-Prot;Acc:Q9SIM4]	-1.22845	10.3709	-3.39036	0.00216946	0.0184962	-2.00051
259690_at	AT1G63160	Replication factor C subunit 2 [Source:UniProtKB/Swiss-Prot;Acc:Q9CAM7]	-1.22772	9.69557	-2.98878	0.00591827	0.0352422	-2.95083
266234_at	AT2G02350	F-box protein SKIP3 [Source:UniProtKB/Swiss-Prot;Acc:Q9FV02]	-1.22535	6.87639	-2.8924	0.00748144	0.0413583	-3.17039
267173_at	AT2G37560	Origin of replication complex subunit 2 [Source:UniProtKB/Swiss-Prot;Acc:Q38899]	-1.22206	7.48177	-2.80249	0.00928565	0.0477295	-3.37183
265032_at	AT1G61580	60S ribosomal protein L3-2 [Source:UniProtKB/Swiss-Prot;Acc:P22738]	-1.22119	8.17332	-3.11628	0.00432263	0.0288941	-2.65497
264908_at	AT2G17440	Plant intracellular Ras-group-related LRR protein 5 [Source:UniProtKB/Swiss-Prot;Acc:Q5G5E0]	-1.22009	7.01328	-2.89411	0.00745062	0.0412583	-3.16654
262939_s_at	AT1G16300	Glyceraldehyde-3-phosphate dehydrogenase GAPCP2, chloroplastic [Source:UniProtKB/Swiss-Prot;Acc:Q5E924]	-1.22005	9.56927	-3.05046	0.00508661	0.0319376	-2.80843
255724_at	AT4G00020	BREAST CANCER 2 like 2A [Source:UniProtKB/TrEMBL;Acc:F4JGU5]	-1.21746	6.71057	-2.96489	0.00627398	0.0366841	-3.0056
251425_at	AT3G60210	10 kDa chaperonin 1, chloroplastic [Source:UniProtKB/Swiss-Prot;Acc:Q9M1C2]	-1.21652	9.54906	-3.25199	0.00307943	0.0231125	-2.33387
265961_at	AT2G37400	At2g37400 [Source:UniProtKB/TrEMBL;Acc:Q9ZUS6]	-1.21546	8.67502	-4.27458	0.000214547	0.00398774	0.233062
253952_at	AT4G26840	Small ubiquitin-related modifier 1 [Source:UniProtKB/Swiss-Prot;Acc:P55852]	-1.21461	12.1281	-4.39469	0.000155699	0.00315906	0.545725
259225_at	AT3G07590	Small nuclear ribonucleoprotein SmD1a [Source:UniProtKB/Swiss-Prot;Acc:Q9SSF1]	-1.213	7.80105	-3.67449	0.00104409	0.011423	-1.29975
261189_at	AT1G33040	Nascent polypeptide-associated complex subunit alpha-like protein 5 [Source:UniProtKB/Swiss-Prot;Acc:Q8LGC6]	-1.21296	10.9491	-4.9684	3.34418e-05	0.00104438	2.05272
261493_at	AT1G14410	Single-stranded DNA-binding protein WHY1, chloroplastic [Source:UniProtKB/Swiss-Prot;Acc:Q9M9S3]	-1.21144	9.56124	-3.74212	0.000875485	0.0101465	-1.13015
266598_at	AT2G46110	3-methyl-2-oxobutanoate hydroxymethyltransferase 1, mitochondrial [Source:UniProtKB/Swiss-Prot;Acc:O82357]	-1.21135	8.17482	-3.94472	0.000514579	0.00713683	-0.61675
260772_at	AT1G49050	Aspartyl protease APCB1 [Source:UniProtKB/Swiss-Prot;Acc:Q9M9A8]	-1.20916	9.94935	-5.15711	2.01613e-05	0.00071078	2.55052
252942_at	AT4G39300	At4g39300 [Source:UniProtKB/TrEMBL;Acc:Q9T036]	-1.20914	8.36174	-3.46296	0.00180231	0.0164601	-1.82342
258937_at	AT3G10090	40S ribosomal protein S28-1 [Source:UniProtKB/Swiss-Prot;Acc:Q9SR73]	-1.20772	10.7264	-3.36242	0.00232924	0.0193711	-2.06827
251852_at	AT3G54750	Downstream neighbor of Son [Source:UniProtKB/TrEMBL;Acc:F4JE17]	-1.20696	10.934	-2.80418	0.00924827	0.0475697	-3.36807
263681_at	AT1G26840	Origin of replication complex subunit 6 [Source:UniProtKB/Swiss-Prot;Acc:Q9ZVH3]	-1.20696	7.30491	-3.42473	0.00198741	0.0175095	-1.91685
258087_at	AT3G26060	Thioredoxin superfamily protein [Source:UniProtKB/TrEMBL;Acc:F4JBC9]	-1.20552	9.0302	-3.9659	0.000486618	0.00685796	-0.562641
256157_at	AT1G13580	LOH3 [Source:UniProtKB/TrEMBL;Acc:A0A178WFM1]	-1.20306	6.99241	-4.76902	5.71051e-05	0.0015399	1.52731
248473_at	AT5G50810	Mitochondrial import inner membrane translocase subunit TIM8 [Source:UniProtKB/Swiss-Prot;Acc:Q9XGY4]	-1.20214	10.3935	-3.64586	0.00112468	0.0119488	-1.37125
260564_at	AT2G43810	Sm-like protein LSM36B [Source:UniProtKB/Swiss-Prot;Acc:O22823]	-1.2019	7.94518	-4.84957	4.60034e-05	0.00131876	1.73945
247575_at	AT5G61030	GR-RBP3 [Source:UniProtKB/TrEMBL;Acc:A0A178UBT5]	-1.19923	10.958	-3.69035	0.00100191	0.0111292	-1.26006
261825_at	AT1G11545	Xyloglucan endotransglucosylase/hydrolase [Source:UniProtKB/TrEMBL;Acc:A0A178W0W2]	-1.19821	5.91285	-3.84386	0.000670872	0.00849971	-0.873283
260417_at	AT1G69770	DNA (cytosine-5)-methyltransferase CMT3 [Source:UniProtKB/Swiss-Prot;Acc:Q94F88]	-1.19794	9.26461	-2.87122	0.00787376	0.0428284	-3.21813
253445_at	AT4G32605	AT4G32605 protein [Source:UniProtKB/TrEMBL;Acc:Q8L7K1]	-1.19624	9.62373	-4.18606	0.000271568	0.00460469	0.00360985
253942_at	AT4G27010	CONTAINS InterPro DOMAIN/s: Ribosome 60S biogenesis N-terminal (InterPro:IPR021714); BEST Arabidopsis thaliana protein match is: unknown protein (TAIR:AT1G72270.1); Has 30201 Blast hits to 17322 proteins in 780 species: Archae - 12; Bacteria - 1396; /.../oa - 17338; Fungi - 3422; Plants - 5037; Viruses - 0; Other Eukaryotes - 2996 (source: NCBI BLink). [Source:TAIR;Acc:AT4G27010]	-1.1962	9.12875	-3.55527	0.00142164	0.0140929	-1.59623
247010_at	AT5G67510	60S ribosomal protein L26-2 [Source:UniProtKB/Swiss-Prot;Acc:Q9FJX2]	-1.19517	11.8887	-4.11947	0.000324123	0.00523629	-0.168391
266262_at	AT2G27590	Expressed protein [Source:UniProtKB/TrEMBL;Acc:Q8VYF0]	-1.19468	8.42454	-3.21906	0.00334498	0.0243724	-2.41235
260982_at	AT1G53520	Fatty-acid-binding protein 3, chloroplastic [Source:UniProtKB/Swiss-Prot;Acc:Q9C8L2]	-1.19306	9.43924	-3.67149	0.00105227	0.0114727	-1.30725
251760_at	AT3G55605	At3g55605 [Source:UniProtKB/TrEMBL;Acc:Q8LCT2]	-1.19305	9.5834	-3.7817	0.000789498	0.00949404	-1.03047
248291_at	AT5G53020	Ribonuclease P protein subunit P38-related [Source:TAIR;Acc:AT5G53020]	-1.19104	7.14171	-5.43333	9.63148e-06	0.000404921	3.27854
245886_at	AT5G09510	40S ribosomal protein S15-4 [Source:UniProtKB/Swiss-Prot;Acc:Q9FY64]	-1.19089	9.13775	-3.68917	0.00100498	0.011152	-1.26301
247178_at	AT5G65205	AT5g10050/T31P16_40 [Source:UniProtKB/TrEMBL;Acc:Q944R2]	-1.18842	7.51115	-4.3692	0.000166674	0.00332236	0.479248
256794_at	AT3G22230	60S ribosomal protein L27-2 [Source:UniProtKB/Swiss-Prot;Acc:Q8LCL3]	-1.18795	10.0591	-3.52616	0.00153234	0.014798	-1.6681
265317_at	AT2G22640	Protein BRICK 1 [Source:UniProtKB/Swiss-Prot;Acc:Q94JY4]	-1.18727	7.78235	-4.73774	6.21061e-05	0.0016358	1.44498
251921_at	AT3G53890	40S ribosomal protein S21-1 [Source:UniProtKB/Swiss-Prot;Acc:Q9M337]	-1.18681	11.5165	-3.90078	0.000577697	0.00770172	-0.728727
246461_at	AT5G16930	AAA-type ATPase family protein [Source:UniProtKB/TrEMBL;Acc:Q8RXI0]	-1.18678	7.67423	-3.43568	0.00193257	0.0172609	-1.89012
260331_at	AT1G80270	PPR596 [Source:UniProtKB/TrEMBL;Acc:A0A178W3Z6]	-1.18515	10.2626	-4.25808	0.000224195	0.00407496	0.190213
252479_at	AT3G46560	Mitochondrial import inner membrane translocase subunit TIM9 [Source:UniProtKB/Swiss-Prot;Acc:Q9XGX9]	-1.18407	10.1903	-3.76364	0.000827648	0.00979935	-1.07598
260095_at	AT1G73230	Nascent polypeptide-associated complex subunit beta [Source:UniProtKB/Swiss-Prot;Acc:Q9CAT7]	-1.17582	10.5995	-4.57978	9.48672e-05	0.00224595	1.02998
255819_s_at	AT2G40510	40S ribosomal protein S26 [Source:UniProtKB/TrEMBL;Acc:A0A178VTX1]	-1.17568	9.85095	-3.79986	0.000752861	0.0092195	-0.984621
257188_at	AT3G13150	Pentatricopeptide repeat-containing protein At3g13150 [Source:UniProtKB/Swiss-Prot;Acc:Q9LK58]	-1.17068	7.80183	-4.05055	0.000389079	0.00592067	-0.345755
264262_at	AT1G09200	Histone H3 [Source:UniProtKB/TrEMBL;Acc:Q0WRA9]	-1.17064	11.6926	-2.89784	0.00738369	0.0409676	-3.1581
253777_at	AT4G28450	AT4g28450/F20O9_130 [Source:UniProtKB/TrEMBL;Acc:Q93VK1]	-1.16924	9.19803	-4.42007	0.000145484	0.00302899	0.611976
253414_at	AT4G33050	calmodulin-binding family protein [Source:TAIR;Acc:AT4G33050]	-1.16905	5.76093	-3.05881	0.00498299	0.0314966	-2.78905
251834_at	AT3G55170	60S ribosomal protein L35-3 [Source:UniProtKB/Swiss-Prot;Acc:Q9M3D2]	-1.169	4.84719	-3.78252	0.000787804	0.00948373	-1.0284
266579_at	AT2G23930	Probable small nuclear ribonucleoprotein G [Source:UniProtKB/Swiss-Prot;Acc:O82221]	-1.16823	11.4481	-3.76471	0.000825336	0.00978508	-1.07329
255668_s_at	AT4G00238	Transcription factor STKL1 [Source:UniProtKB/Swiss-Prot;Acc:Q8LG05]	-1.16764	10.7332	-3.0212	0.00546618	0.0335417	-2.87616
261516_at	AT1G71750	Hypoxanthine phosphoribosyltransferase [Source:UniProtKB/TrEMBL;Acc:F4IA25]	-1.16695	6.86978	-3.60859	0.00123871	0.0127545	-1.46405
244938_at	ATCG01110	NAD(P)H-quinone oxidoreductase subunit H, chloroplastic [Source:UniProtKB/Swiss-Prot;Acc:P56753]	-1.1669	7.14222	-2.95285	0.00646077	0.0374198	-3.03311
265946_s_at	AT2G19520	NFC4 [Source:UniProtKB/TrEMBL;Acc:A0A178VX04]	-1.16618	11.2696	-3.66462	0.00107122	0.011608	-1.32442
252324_at	AT3G48570	At3g48570 [Source:UniProtKB/TrEMBL;Acc:Q2HIR4]	-1.16565	7.64466	-3.04339	0.00517603	0.0323333	-2.82484
251650_at	AT3G57360	At3g57360 [Source:UniProtKB/TrEMBL;Acc:Q6DBN3]	-1.16563	7.93184	-3.35173	0.00239335	0.019771	-2.09415
258716_at	AT3G09700	Mitochondrial import inner membrane translocase subunit TIM14-2 [Source:UniProtKB/Swiss-Prot;Acc:Q9SF33]	-1.16496	8.05536	-3.22129	0.00332635	0.024288	-2.40705
256016_at	AT1G19240	T29M8.11 [Source:UniProtKB/TrEMBL;Acc:Q9LMA2]	-1.16393	8.0149	-4.39594	0.000155182	0.0031542	0.548975
253581_at	AT4G30660	UPF0057 membrane protein At4g30660 [Source:UniProtKB/Swiss-Prot;Acc:Q9SUI0]	-1.16386	9.31229	-3.09655	0.00453927	0.0297259	-2.70113
252723_at	AT3G43520	Protein FATTY ACID EXPORT 2, chloroplastic [Source:UniProtKB/Swiss-Prot;Acc:Q94A32]	-1.16277	10.7453	-4.41836	0.000146151	0.00303588	0.607507
262860_at	AT1G64810	APO RNA-binding protein (DUF794) [Source:UniProtKB/TrEMBL;Acc:F4I896]	-1.16051	9.42881	-3.51641	0.00157126	0.0150142	-1.69212
251753_at	AT3G55760	At3g55760 [Source:UniProtKB/TrEMBL;Acc:Q5EAH9]	-1.16015	8.42166	-3.1878	0.00361726	0.0256084	-2.4865
257207_at	AT3G14900	Uncharacterized protein At3g14900 [Source:UniProtKB/TrEMBL;Acc:Q9LKB4]	-1.15967	7.2065	-2.90218	0.00730655	0.0405991	-3.14828
257879_at	AT3G17160	At3g17160 [Source:UniProtKB/TrEMBL;Acc:Q9LSN1]	-1.15883	12.5383	-2.96923	0.00620788	0.0364665	-2.99566
252561_at	AT3G45980	Histone H2B.6 [Source:UniProtKB/Swiss-Prot;Acc:O23629]	-1.15864	12.5541	-3.04065	0.00521097	0.0324537	-2.83117
262839_at	AT1G14770	F10B6.17 [Source:UniProtKB/TrEMBL;Acc:Q9LQV4]	-1.15595	6.20346	-3.05947	0.00497492	0.0314864	-2.78752
250562_at	AT5G08040	At5g08040 [Source:UniProtKB/TrEMBL;Acc:Q6IDR6]	-1.1552	10.5751	-3.42962	0.00196276	0.0173895	-1.90493
254379_at	AT4G21820	binding;calmodulin binding [Source:TAIR;Acc:AT4G21820]	-1.1548	6.99751	-2.7991	0.00936104	0.0480192	-3.37935
248798_at	AT5G47190	50S ribosomal protein L19-2, chloroplastic [Source:UniProtKB/Swiss-Prot;Acc:Q8RXX5]	-1.15451	8.62117	-6.71538	3.34698e-07	2.96835e-05	6.60129
251355_at	AT3G61100	Putative endonuclease or glycosyl hydrolase [Source:UniProtKB/TrEMBL;Acc:Q9LEW6]	-1.15428	9.07889	-3.68513	0.00101561	0.011226	-1.27313
260159_at	AT1G79890	Putative helicase; 55525-51977 [Source:UniProtKB/TrEMBL;Acc:Q9CA92]	-1.15307	7.66901	-2.82394	0.00882112	0.0460006	-3.32406
247651_at	AT5G59870	Probable histone H2A.7 [Source:UniProtKB/Swiss-Prot;Acc:Q9FJE8]	-1.15241	12.721	-2.94195	0.00663451	0.0381342	-3.05798
257619_at	AT3G24810	Cyclin-dependent kinase inhibitor 5 [Source:UniProtKB/Swiss-Prot;Acc:Q9LRY0]	-1.15219	7.32345	-4.43824	0.000138583	0.00291603	0.659435
250461_at	AT5G10010	Protein HEAT INTOLERANT 4 [Source:UniProtKB/Swiss-Prot;Acc:A2RVJ8]	-1.14977	9.0824	-3.17738	0.00371272	0.0260407	-2.51117
251530_at	AT3G58520	AT3g58520/F14P22_110 [Source:UniProtKB/TrEMBL;Acc:Q940L8]	-1.14953	6.5299	-3.80759	0.000737786	0.00906423	-0.965098
261100_at	AT1G63020	DNA-directed RNA polymerase IV subunit 1 [Source:UniProtKB/Swiss-Prot;Acc:Q9LQ02]	-1.14881	8.10388	-8.51959	4.03017e-09	6.98481e-07	10.9759
254831_at	AT4G12600	Ribosomal protein L7Ae/L30e/S12e/Gadd45 family protein [Source:UniProtKB/TrEMBL;Acc:F4JRD3]	-1.14877	10.1144	-4.59898	9.01076e-05	0.00216487	1.08037
264286_at	AT1G61870	Pentatricopeptide repeat-containing protein At1g61870, mitochondrial [Source:UniProtKB/Swiss-Prot;Acc:Q8LE47]	-1.14802	9.79806	-3.73609	0.00088936	0.0102531	-1.14531
260276_at	AT1G80450	VQ motif-containing protein 11 [Source:UniProtKB/Swiss-Prot;Acc:Q9M8L3]	-1.14761	7.48064	-2.92887	0.00684873	0.0389318	-3.08774
264546_at	AT1G55805	Protein BOLA1, chloroplastic [Source:UniProtKB/Swiss-Prot;Acc:Q682I1]	-1.14727	8.09681	-3.57696	0.00134426	0.0135765	-1.54254
246423_at	AT5G16950	AT5g16950/F2K13_100 [Source:UniProtKB/TrEMBL;Acc:Q9LFK6]	-1.14695	8.23603	-3.89518	0.00058627	0.00777493	-0.742977
264523_at	AT1G10030	Ergosterol biosynthetic protein 28 [Source:UniProtKB/Swiss-Prot;Acc:O80594]	-1.14614	8.74719	-2.98918	0.00591243	0.0352285	-2.9499
252643_at	AT3G44590	Acidic ribosomal protein P2-like [Source:UniProtKB/TrEMBL;Acc:Q0WRF9]	-1.14588	10.7732	-3.30911	0.00266629	0.0212165	-2.19696
248762_at	AT5G47455	unknown protein; BEST Arabidopsis thaliana protein match is: unknown protein (TAIR:AT4G17310.2); Has 132 Blast hits to 132 proteins in 13 species: Archae - 0; Bacteria - 0; Metazoa - 0; Fungi - 0; Plants - 132; Viruses - 0; Other Eukaryotes - 0 (sou /.../CBI BLink). [Source:TAIR;Acc:AT5G47455]	-1.14424	7.74667	-3.40751	0.00207668	0.0179767	-1.9588
250267_at	AT5G12930	At5g12930 [Source:UniProtKB/TrEMBL;Acc:Q9LXU6]	-1.14195	6.80917	-3.02888	0.00536406	0.0331389	-2.85842
262880_at	AT1G64880	At1g64880 [Source:UniProtKB/TrEMBL;Acc:Q6GKU7]	-1.1409	10.6717	-4.94975	3.51582e-05	0.00108751	2.00353
250762_at	AT5G05990	AT5g05990/K18J17_19 [Source:UniProtKB/TrEMBL;Acc:Q9FI87]	-1.13999	7.47408	-3.30256	0.00271075	0.021438	-2.2127
248681_at	AT5G48900	Probable pectate lyase 20 [Source:UniProtKB/Swiss-Prot;Acc:Q93WF1]	-1.13582	8.68394	-2.83587	0.00857246	0.0453575	-3.29743
262797_at	AT1G20840	TMT1 [Source:UniProtKB/TrEMBL;Acc:A0A178W059]	-1.13493	7.59105	-3.9661	0.00048637	0.00685796	-0.562148
250190_at	AT5G14320	30S ribosomal protein S13, chloroplastic [Source:UniProtKB/Swiss-Prot;Acc:P42732]	-1.13365	10.9075	-4.70148	6.84518e-05	0.00175932	1.34961
256939_at	AT3G22630	Proteasome subunit beta type-2-A [Source:UniProtKB/Swiss-Prot;Acc:O23714]	-1.13312	10.4994	-3.38106	0.00222145	0.0187608	-2.0231
255039_at	AT4G09570	Calcium-dependent protein kinase 4 [Source:UniProtKB/Swiss-Prot;Acc:Q38869]	-1.1322	10.5549	-3.19773	0.00352853	0.0252328	-2.46298
248173_at	AT5G54580	Organelle RRM domain-containing protein 2, mitochondrial [Source:UniProtKB/Swiss-Prot;Acc:Q9FIU6]	-1.13207	9.50631	-4.50018	0.000117416	0.00261353	0.821406
261259_at	AT1G26660	Prefoldin chaperone subunit family protein [Source:UniProtKB/TrEMBL;Acc:F4HPA5]	-1.13146	7.688	-3.34736	0.00242007	0.0199005	-2.10472
248237_at	AT5G53890	Leucine-rich repeat receptor-like protein kinase (Fragment) [Source:UniProtKB/TrEMBL;Acc:C0LGV8]	-1.13119	8.52763	-4.2626	0.00022151	0.00404274	0.201948
250504_at	AT5G09840	Emb [Source:UniProtKB/TrEMBL;Acc:Q9FIC2]	-1.13089	5.99718	-4.36383	0.000169082	0.00336149	0.465256
264357_at	AT1G03360	RRP4 [Source:UniProtKB/TrEMBL;Acc:A0A178W3N1]	-1.12968	9.49249	-3.09357	0.00457291	0.0298514	-2.70809
260258_at	AT1G74270	60S ribosomal protein L35a-3 [Source:UniProtKB/Swiss-Prot;Acc:Q9C912]	-1.12925	8.81887	-3.58914	0.0013026	0.0132819	-1.51233
249335_at	AT5G41010	DNA-directed RNA polymerases II, IV and V subunit 12 [Source:UniProtKB/Swiss-Prot;Acc:Q9FLM8]	-1.12866	10.7273	-3.27434	0.00291091	0.0223274	-2.28042
265474_at	AT2G15690	Pentatricopeptide repeat-containing protein At2g15690, mitochondrial [Source:UniProtKB/Swiss-Prot;Acc:Q9ZQE5]	-1.12773	9.54999	-4.12077	0.000323005	0.00523074	-0.165032
249901_at	AT5G22650	Histone deacetylase HDT2 [Source:UniProtKB/Swiss-Prot;Acc:Q56WH4]	-1.12555	10.4143	-3.60974	0.00123501	0.0127221	-1.46117
AFFX-DapX-M_at	--	--	-1.1251	9.16337	-3.38528	0.00219772	0.0186391	-2.01285
261063_at	AT1G07520	GRAS family transcription factor [Source:TAIR;Acc:AT1G07520]	-1.12508	7.97234	-3.25605	0.00304811	0.0229589	-2.32416
258799_at	AT3G04770	40S ribosomal protein SA [Source:UniProtKB/TrEMBL;Acc:F4J4W3]	-1.12468	9.1427	-2.97898	0.00606184	0.0358661	-2.97333
265437_at	AT2G20980	Minichromosome maintenance 10 [Source:UniProtKB/TrEMBL;Acc:Q5XVE2]	-1.12416	6.74071	-3.93388	0.000529484	0.00729848	-0.644396
259138_s_at	AT3G10270	DNA gyrase subunit B [Source:UniProtKB/TrEMBL;Acc:A0A1I9LTQ6]	-1.12352	8.82705	-3.16202	0.00385778	0.0267633	-2.54744
264164_at	AT1G65295	Ubiquitin carboxyl-terminal hydrolase [Source:UniProtKB/TrEMBL;Acc:Q8H130]	-1.12095	8.00061	-3.69016	0.00100241	0.0111292	-1.26055
264364_at	AT1G03330	Sm-like protein LSM2 [Source:UniProtKB/TrEMBL;Acc:A0A178W785]	-1.12085	10.6074	-3.2627	0.00299755	0.0227382	-2.30828
267376_at	AT2G26330	LRR receptor-like serine/threonine-protein kinase ERECTA [Source:UniProtKB/Swiss-Prot;Acc:Q42371]	-1.11773	12.4485	-6.08065	1.73508e-06	0.000108521	4.97207
249233_at	AT5G42150	Glutathione S-transferase family protein [Source:UniProtKB/TrEMBL;Acc:Q9FHX0]	-1.11764	8.84773	-4.88838	4.14523e-05	0.00122384	1.84174
248360_at	AT5G52430	At5g52430 [Source:UniProtKB/TrEMBL;Acc:Q9FHB7]	-1.11722	7.96041	-4.51531	0.000112753	0.0025472	0.861025
265100_at	AT1G31010	Protein OSB4, chloroplastic [Source:UniProtKB/Swiss-Prot;Acc:Q9FYJ2]	-1.11645	8.28575	-2.88187	0.00767409	0.0420344	-3.19415
255685_s_at	AT4G00600	Bifunctional protein FolD 3, chloroplastic [Source:UniProtKB/Swiss-Prot;Acc:O65269]	-1.11522	9.26173	-3.37613	0.00224947	0.0189015	-2.03505
267174_at	AT2G37600	60S ribosomal protein L36-1 [Source:UniProtKB/Swiss-Prot;Acc:O80929]	-1.1142	8.36919	-3.65384	0.00110163	0.0118045	-1.35134
256234_at	AT3G12370	50S ribosomal protein L10 [Source:UniProtKB/TrEMBL;Acc:Q9LHH1]	-1.11312	8.46707	-4.20976	0.000254981	0.00440905	0.0649346
264581_at	AT1G05210	At1g05210 [Source:UniProtKB/TrEMBL;Acc:O23047]	-1.11279	8.07833	-4.22219	0.00024668	0.00432147	0.0971485
264337_at	AT1G70350	At1g70350 [Source:UniProtKB/TrEMBL;Acc:Q6NQH1]	-1.11246	7.9932	-3.40042	0.00211459	0.0182062	-1.97607
248955_at	AT5G45600	Transcription initiation factor TFIID subunit 14b [Source:UniProtKB/Swiss-Prot;Acc:Q9FH40]	-1.11234	9.21947	-3.55933	0.00140682	0.0140089	-1.58617
256222_at	AT1G56210	Heavy metal-associated isoprenylated plant protein 35 [Source:UniProtKB/Swiss-Prot;Acc:Q9C7J6]	-1.11149	9.77082	-2.86896	0.00791682	0.0429906	-3.22322
258697_at	AT3G09660	Probable DNA helicase MCM8 [Source:UniProtKB/Swiss-Prot;Acc:Q9SF37]	-1.11114	8.0306	-2.83072	0.00867912	0.0456453	-3.30895
248219_at	AT5G53650	ABC transporter A family protein [Source:UniProtKB/TrEMBL;Acc:Q9FJB9]	-1.10871	8.44891	-3.86745	0.000630594	0.00814391	-0.813448
264114_at	AT2G31270	CDT1-like protein a, chloroplastic [Source:UniProtKB/Swiss-Prot;Acc:Q9SJW9]	-1.10633	7.86504	-2.94706	0.00655249	0.0378255	-3.04632
257755_at	AT3G18760	Translation elongation factor EF1B/ribosomal protein S6 family protein [Source:UniProtKB/TrEMBL;Acc:Q9LSA1]	-1.10608	8.48007	-4.47839	0.000124468	0.00271724	0.764388
257235_at	AT3G15060	Ras-related protein RABA1g [Source:UniProtKB/Swiss-Prot;Acc:Q9LK99]	-1.10561	6.85817	-3.65766	0.00109076	0.0117312	-1.34181
263691_at	AT1G26880	60S ribosomal protein L34-1 [Source:UniProtKB/Swiss-Prot;Acc:Q42351]	-1.10558	11.5911	-3.78017	0.000792667	0.00951703	-1.03433
266684_at	AT2G19720	40S ribosomal protein S15a-2 [Source:UniProtKB/Swiss-Prot;Acc:O82205]	-1.10404	7.76583	-4.18358	0.00027337	0.00462833	-0.00282435
258630_at	AT3G02820	Zinc knuckle (CCHC-type) family protein [Source:UniProtKB/TrEMBL;Acc:A0A1I9LR82]	-1.10382	7.4722	-3.01112	0.00560307	0.0340048	-2.89941
258532_at	AT3G06700	60S ribosomal protein L29-1 [Source:UniProtKB/Swiss-Prot;Acc:Q9M7X7]	-1.10182	11.7436	-3.27376	0.00291518	0.0223451	-2.28181
249433_at	AT5G39940	At5g39940 [Source:UniProtKB/TrEMBL;Acc:Q8GUI2]	-1.10135	6.38216	-3.99785	0.000447262	0.00652645	-0.480919
265226_at	AT2G28430	At2g28430/T1B3.5 [Source:UniProtKB/TrEMBL;Acc:Q9SKM7]	-1.09993	7.47358	-3.96797	0.000483968	0.00684185	-0.557351
260605_at	AT2G43780	unknown protein; Has 30 Blast hits to 30 proteins in 11 species: Archae - 0; Bacteria - 0; Metazoa - 0; Fungi - 0; Plants - 30; Viruses - 0; Other Eukaryotes - 0 (source: NCBI BLink). [Source:TAIR;Acc:AT2G43780]	-1.09991	9.67468	-4.74239	6.13351e-05	0.00162438	1.45723
246683_at	AT5G33300	At5g33300 [Source:UniProtKB/TrEMBL;Acc:Q5XET8]	-1.09952	7.80358	-2.81383	0.00903724	0.0467974	-3.3466
266482_at	AT2G47640	Putative small nuclear ribonucleoprotein D2 [Source:UniProtKB/TrEMBL;Acc:Q8RUH0]	-1.09949	10.6925	-3.40464	0.00209196	0.0180662	-1.9658
247231_at	AT5G65230	Transcription factor MYB53 [Source:UniProtKB/Swiss-Prot;Acc:Q9FJP2]	-1.09775	6.54565	-3.28526	0.00283186	0.021966	-2.25425
267146_at	AT2G38160	unknown protein; BEST Arabidopsis thaliana protein match is: unknown protein (TAIR:AT2G40070.2); Has 972 Blast hits to 731 proteins in 211 species: Archae - 0; Bacteria - 236; Metazoa - 194; Fungi - 201; Plants - 218; Viruses - 32; Other Eukaryotes /.../source: NCBI BLink). [Source:TAIR;Acc:AT2G38160]	-1.09644	7.44204	-3.62115	0.00119907	0.0124822	-1.4328
258521_at	AT3G06680	60S ribosomal protein L29 [Source:UniProtKB/TrEMBL;Acc:F4JC32]	-1.09509	10.6848	-3.76535	0.000823961	0.00977528	-1.07168
263039_at	AT1G23280	Protein MAK16 homolog [Source:UniProtKB/TrEMBL;Acc:F4I4Q1]	-1.09437	8.32863	-3.86816	0.000629415	0.00813771	-0.811639
255657_at	AT4G00810	AT4G00810 protein [Source:UniProtKB/TrEMBL;Acc:B9DFS7]	-1.09375	10.2267	-3.49013	0.001681	0.0156772	-1.75676
251446_at	AT3G59840	Allyl alcohol dehydrogenase-like protein [Source:UniProtKB/TrEMBL;Acc:Q8VZ93]	-1.09361	7.54046	-4.33258	0.000183794	0.00355761	0.383872
247612_at	AT5G60730	Anion-transporting ATPase [Source:UniProtKB/TrEMBL;Acc:Q5XF80]	-1.09282	7.64265	-3.16789	0.00380171	0.0264767	-2.53358
266087_at	AT2G37790	Aldo-keto reductase family 4 member C10 [Source:UniProtKB/Swiss-Prot;Acc:Q84TF0]	-1.09278	9.97292	-4.50376	0.000116296	0.00259625	0.830772
257193_at	AT3G13160	Pentatricopeptide repeat-containing protein At3g13160, mitochondrial [Source:UniProtKB/Swiss-Prot;Acc:Q9LK57]	-1.09159	10.4767	-3.94328	0.000516533	0.00715957	-0.620421
250146_at	AT5G14660	Peptide deformylase 1B, chloroplastic/mitochondrial [Source:UniProtKB/Swiss-Prot;Acc:Q9FUZ2]	-1.09074	7.42876	-3.89903	0.000580355	0.00772694	-0.733168
259823_at	AT1G66250	Glucan endo-1,3-beta-glucosidase 2 [Source:UniProtKB/Swiss-Prot;Acc:Q9C7U5]	-1.09042	8.13083	-3.94746	0.000510866	0.0071027	-0.609739
252094_at	AT3G51260	Proteasome subunit alpha type [Source:UniProtKB/TrEMBL;Acc:A0A178VPE4]	-1.08945	10.0376	-5.0308	2.82874e-05	0.000916044	2.21729
256043_at	AT1G07210	F10K1.8 protein [Source:UniProtKB/TrEMBL;Acc:Q9LML3]	-1.08932	7.97126	-4.36019	0.000170734	0.0033825	0.455768
245387_at	AT4G17520	RGG repeats nuclear RNA binding protein B [Source:UniProtKB/Swiss-Prot;Acc:O23593]	-1.08916	10.4796	-3.01546	0.00554378	0.0337986	-2.88941
260294_at	AT1G63660	At1g63660 [Source:UniProtKB/TrEMBL;Acc:Q9CAD1]	-1.08819	10.6735	-4.10868	0.000333536	0.0053141	-0.196202
252328_at	AT3G48570	At3g48570 [Source:UniProtKB/TrEMBL;Acc:Q2HIR4]	-1.08769	8.58625	-3.18028	0.0036859	0.0259032	-2.5043
253715_at	AT4G29390	40S ribosomal protein S30 [Source:UniProtKB/Swiss-Prot;Acc:P49689]	-1.08616	12.565	-4.24324	0.000233233	0.00415646	0.151722
256259_at	AT3G12460	Polynucleotidyl transferase, ribonuclease H-like superfamily protein [Source:UniProtKB/TrEMBL;Acc:Q9LHG2]	-1.0844	5.75723	-3.06037	0.00496387	0.0314452	-2.78543
257426_at	AT1G54850	Alpha-crystallin domain-containing protein 22.3 [Source:UniProtKB/Swiss-Prot;Acc:Q84K79]	-1.08421	7.93654	-3.16702	0.00380998	0.0265261	-2.53564
264724_at	AT1G22920	COP9 signalosome complex subunit 5a [Source:UniProtKB/Swiss-Prot;Acc:Q8LAZ7]	-1.0836	10.7522	-3.86007	0.000642927	0.00827495	-0.83217
262094_at	AT1G56110	At1g56110/T6H22_9 [Source:UniProtKB/TrEMBL;Acc:Q9SGT7]	-1.08324	12.1474	-3.43438	0.00193904	0.017271	-1.89331
266612_at	AT2G14860	22 kDa peroxisomal membrane protein [Source:UniProtKB/TrEMBL;Acc:O82324]	-1.08117	6.77975	-3.39426	0.00214801	0.0183616	-1.99103
265096_at	AT1G04030	unknown protein; BEST Arabidopsis thaliana protein match is: unknown protein (TAIR:AT5G44040.1); Has 1835 Blast hits to 1511 proteins in 238 species: Archae - 7; Bacteria - 164; Metazoa - 377; Fungi - 135; Plants - 187; Viruses - 22; Other Eukaryote /.../3 (source: NCBI BLink). [Source:TAIR;Acc:AT1G04030]	-1.08042	6.87357	-3.17495	0.00373532	0.0261669	-2.51691
252361_at	AT3G48490	At3g48490 [Source:UniProtKB/TrEMBL;Acc:Q8LD28]	-1.08021	6.3479	-3.10264	0.00447133	0.0294167	-2.6869
266451_at	AT2G43090	3-isopropylmalate dehydratase small subunit 3 [Source:UniProtKB/Swiss-Prot;Acc:Q9ZW85]	-1.07984	9.24014	-3.43398	0.00194102	0.0172752	-1.89429
246486_at	AT5G15910	NAD(P)-binding Rossmann-fold superfamily protein [Source:UniProtKB/TrEMBL;Acc:Q949S7]	-1.07959	10.0232	-3.35335	0.00238351	0.0197141	-2.09022
253304_at	AT4G33640	unknown protein; Has 30201 Blast hits to 17322 proteins in 780 species: Archae - 12; Bacteria - 1396; Metazoa - 17338; Fungi - 3422; Plants - 5037; Viruses - 0; Other Eukaryotes - 2996 (source: NCBI BLink). [Source:TAIR;Acc:AT4G33640]	-1.07946	8.05119	-5.2967	1.38749e-05	0.000526911	2.91861
261325_at	AT1G44780	Translation initiation factor [Source:UniProtKB/TrEMBL;Acc:Q5Q0F0]	-1.07771	7.86308	-2.91004	0.00716881	0.0400606	-3.13048
259678_at	AT1G77750	Small ribosomal subunit protein S13, mitochondrial [Source:UniProtKB/Swiss-Prot;Acc:Q9CA19]	-1.07717	8.46888	-4.68885	7.08104e-05	0.00181178	1.31641
248820_at	AT5G47060	Putative uncharacterized protein [Source:UniProtKB/TrEMBL;Acc:Q9FGQ9]	-1.07669	9.07386	-3.24499	0.00313416	0.0233764	-2.35059
264674_at	AT1G09815	POLD4 [Source:UniProtKB/TrEMBL;Acc:A0A178WHS7]	-1.07632	9.95512	-2.85237	0.0082395	0.0442873	-3.2605
263621_at	AT2G04630	DNA-directed RNA polymerases II and V subunit 6B [Source:UniProtKB/Swiss-Prot;Acc:Q9SJ96]	-1.07539	10.0194	-3.52086	0.0015534	0.0149252	-1.68117
267088_at	AT2G38140	30S ribosomal protein S31, chloroplastic [Source:UniProtKB/Swiss-Prot;Acc:O80439]	-1.0752	8.60805	-3.69525	0.000989228	0.0110257	-1.2478
259505_at	AT1G15810	At1g15810/F7H2_23 [Source:UniProtKB/TrEMBL;Acc:Q9LMQ3]	-1.07297	8.30958	-4.98504	3.1982e-05	0.00100384	2.09659
261898_at	AT1G80720	Mitochondrial glycoprotein family protein [Source:TAIR;Acc:AT1G80720]	-1.07248	7.03249	-4.76165	5.82464e-05	0.00155763	1.5079
260390_at	AT1G73940	At1g73940/F2P9_19 [Source:UniProtKB/TrEMBL;Acc:Q9C9B5]	-1.07208	9.80102	-3.78348	0.000785833	0.00948011	-1.02598
250394_at	AT5G10910	AT5g10910/T30N20_180 [Source:UniProtKB/TrEMBL;Acc:Q9LEU9]	-1.07064	7.78501	-3.75689	0.000842381	0.00993528	-1.093
266888_s_at	AT2G44750	Thiamine pyrophosphokinase 2 [Source:UniProtKB/Swiss-Prot;Acc:F4IV16]	-1.07063	8.99199	-3.28321	0.00284653	0.0220272	-2.25916
260714_at	AT1G14980	10 kDa chaperonin, mitochondrial [Source:UniProtKB/Swiss-Prot;Acc:P34893]	-1.07003	10.7437	-3.68814	0.00100769	0.0111711	-1.2656
254493_at	AT4G20020	Multiple organellar RNA editing factor 1, mitochondrial [Source:UniProtKB/Swiss-Prot;Acc:O49429]	-1.06902	10.1738	-4.70013	6.86996e-05	0.00176244	1.34607
261439_at	AT1G28395	At1g28395 [Source:UniProtKB/TrEMBL;Acc:Q8LEQ7]	-1.06862	8.4566	-3.91435	0.000557433	0.00752267	-0.694181
252560_at	AT3G46030	HTB11 [Source:UniProtKB/TrEMBL;Acc:A0A384L1F0]	-1.06825	10.1457	-3.02192	0.00545659	0.0335009	-2.8745
267419_at	AT2G35010	TO1 [Source:UniProtKB/TrEMBL;Acc:A0A178VSZ4]	-1.06596	8.91392	-6.52902	5.40296e-07	4.23079e-05	6.12698
260895_at	AT1G29250	Alba DNA/RNA-binding protein [Source:UniProtKB/TrEMBL;Acc:Q9LP53]	-1.06583	11.157	-3.05151	0.00507348	0.031871	-2.806
245063_at	AT2G39795	Uncharacterized protein At2g39795, mitochondrial [Source:UniProtKB/Swiss-Prot;Acc:Q8W487]	-1.0649	9.85761	-3.87124	0.000624344	0.00810006	-0.803821
251783_at	AT3G55280	60S ribosomal protein L23a-2 [Source:UniProtKB/Swiss-Prot;Acc:Q9M3C3]	-1.06333	10.4102	-3.53476	0.00149881	0.014561	-1.6469
245569_at	AT4G14660	DNA-directed RNA polymerase V subunit 7 [Source:UniProtKB/Swiss-Prot;Acc:A6QRA1]	-1.06287	8.35717	-3.06199	0.00494409	0.03139	-2.78167
251863_at	AT3G54870	MRH2 [Source:UniProtKB/TrEMBL;Acc:A0A178V659]	-1.06263	6.32124	-3.07381	0.00480193	0.0308323	-2.75418
247652_at	AT5G59910	HTB4 [Source:UniProtKB/TrEMBL;Acc:A0A384KCB6]	-1.0612	12.6624	-4.299	0.000201025	0.00379075	0.296503
263192_at	AT1G36160	Acetyl-CoA carboxylase 1 [Source:UniProtKB/Swiss-Prot;Acc:Q38970]	-1.05834	9.52866	-3.33972	0.00246739	0.0201727	-2.12317
262501_at	AT1G21690	ATPase family associated with various cellular activities (AAA) [Source:UniProtKB/TrEMBL;Acc:F4HY43]	-1.05631	10.458	-3.48969	0.00168292	0.0156851	-1.75785
267547_at	AT2G32670	Vesicle-associated membrane protein 725 [Source:UniProtKB/Swiss-Prot;Acc:O48850]	-1.05442	5.54514	-4.4608	0.000130467	0.0028077	0.718395
261406_at	AT1G18800	NRP2 [Source:UniProtKB/TrEMBL;Acc:A0A178W8U0]	-1.05191	7.81801	-4.79771	5.28742e-05	0.00145334	1.60283
252821_at	AT4G39860	Hematological/neurological-like protein [Source:UniProtKB/TrEMBL;Acc:Q9SMR7]	-1.05082	10.2386	-3.67	0.00105636	0.0115084	-1.31098
263601_s_at	AT2G16370	Bifunctional dihydrofolate reductase-thymidylate synthase 1 [Source:UniProtKB/Swiss-Prot;Acc:Q05762]	-1.05075	8.67216	-4.32499	0.000187555	0.00359119	0.364119
256466_at	AT1G32580	Multiple organellar RNA editing factor 5, chloroplastic/mitochondrial [Source:UniProtKB/Swiss-Prot;Acc:Q9C7Y2]	-1.04922	7.10971	-5.06798	2.56026e-05	0.000849827	2.31538
253607_at	AT4G30330	At4g30330 [Source:UniProtKB/TrEMBL;Acc:Q8LAK5]	-1.04918	7.99146	-3.01774	0.00551281	0.0337184	-2.88414
259760_at	AT1G77580	Filament-like plant protein 1 [Source:UniProtKB/Swiss-Prot;Acc:Q9CAP9]	-1.04812	8.46616	-3.032	0.00532314	0.0329759	-2.85121
251669_at	AT3G57180	P-loop containing nucleoside triphosphate hydrolases superfamily protein [Source:TAIR;Acc:AT3G57180]	-1.04785	8.37616	-3.4592	0.00181972	0.0165923	-1.83261
253558_at	AT4G31120	Protein arginine N-methyltransferase 1.5 [Source:UniProtKB/Swiss-Prot;Acc:Q8GWT4]	-1.04677	10.5986	-4.10962	0.0003327	0.00530823	-0.193765
262861_at	AT1G64820	Protein DETOXIFICATION 7 [Source:UniProtKB/Swiss-Prot;Acc:Q1PFG9]	-1.04596	6.52441	-2.86866	0.00792258	0.0430115	-3.2239
246527_at	AT5G15750	Alpha-L RNA-binding motif/Ribosomal protein S4 family protein [Source:UniProtKB/TrEMBL;Acc:Q683D4]	-1.04595	10.0838	-3.82334	0.000707951	0.00882434	-0.925244
245380_at	AT4G17760	At4g17760 [Source:UniProtKB/TrEMBL;Acc:Q8L7G8]	-1.045	6.67097	-3.68158	0.00102502	0.0112917	-1.28201
262149_at	AT1G52530	Hus1 protein [Source:UniProtKB/TrEMBL;Acc:Q709F6]	-1.0448	7.82178	-3.30137	0.00271893	0.0214715	-2.21556
259473_at	AT1G19025	DNA repair metallo-beta-lactamase family protein [Source:UniProtKB/TrEMBL;Acc:F4IDZ7]	-1.04452	7.18925	-3.35142	0.00239523	0.019771	-2.0949
256143_at	AT1G48830	40S ribosomal protein S7 [Source:UniProtKB/TrEMBL;Acc:A0A178WGF0]	-1.04389	11.8817	-4.99928	3.07829e-05	0.000974749	2.13416
246265_at	AT1G31860	Histidine biosynthesis bifunctional protein hisIE, chloroplastic [Source:UniProtKB/Swiss-Prot;Acc:O82768]	-1.04359	9.95371	-3.14542	0.00402062	0.0275783	-2.58654
261228_at	AT1G20050	Probable 3-beta-hydroxysteroid-Delta(8),Delta(7)-isomerase [Source:UniProtKB/Swiss-Prot;Acc:O48962]	-1.04301	9.97798	-4.50548	0.00011576	0.00259193	0.83529
251997_at	AT3G53020	60S ribosomal protein L24-2 [Source:UniProtKB/Swiss-Prot;Acc:P38666]	-1.04298	11.5209	-3.87433	0.000619299	0.00808631	-0.795977
263432_at	AT2G22230	At2g22230/T26C19.11 [Source:UniProtKB/TrEMBL;Acc:Q9SIE3]	-1.04297	8.46768	-3.4816	0.00171821	0.0159356	-1.77771
264849_at	AT2G17360	40S ribosomal protein S4-1 [Source:UniProtKB/Swiss-Prot;Acc:Q93VH9]	-1.04094	10.4371	-3.56053	0.00140249	0.0139843	-1.58322
262382_at	AT1G72920	Similar to part of disease resistance protein [Source:UniProtKB/TrEMBL;Acc:Q9SSN4]	-1.03843	6.26065	-2.79498	0.00945353	0.0483407	-3.38849
263759_at	AT2G21290	30S ribosomal protein S31, mitochondrial [Source:UniProtKB/Swiss-Prot;Acc:Q9SJU8]	-1.03835	8.83262	-3.76217	0.000830843	0.00982984	-1.0797
247673_at	AT5G60230	Splicing endonuclease 2 [Source:UniProtKB/TrEMBL;Acc:F4JYW0]	-1.0383	7.48428	-4.11648	0.000326702	0.00525359	-0.17609
252287_at	AT3G49080	30S ribosomal protein S9, mitochondrial [Source:UniProtKB/Swiss-Prot;Acc:Q8L6Z4]	-1.0378	10.128	-3.01842	0.0055037	0.03369	-2.88259
257891_at	AT3G17170	AT3g17170/K14A17_29 [Source:UniProtKB/TrEMBL;Acc:Q948R9]	-1.03637	7.90198	-4.89109	4.11525e-05	0.00121908	1.84887
267507_at	AT2G45710	40S ribosomal protein S27-1 [Source:UniProtKB/Swiss-Prot;Acc:O64650]	-1.03594	9.56057	-3.25919	0.00302415	0.0228563	-2.31667
247566_at	AT5G61170	40S ribosomal protein S19-3 [Source:UniProtKB/Swiss-Prot;Acc:Q9FNP8]	-1.03579	11.2002	-3.54542	0.00145821	0.014326	-1.62058
245502_at	AT4G15640	Adenylyl cyclase [Source:UniProtKB/TrEMBL;Acc:Q1JPP0]	-1.03299	9.0043	-3.55938	0.00140665	0.0140089	-1.58606
245357_at	AT4G17560	50S ribosomal protein L19-1, chloroplastic [Source:UniProtKB/Swiss-Prot;Acc:Q8W463]	-1.02975	6.70874	-3.3117	0.00264885	0.0211536	-2.19072
267064_at	AT2G41110	Calmodulin 2 [Source:UniProtKB/TrEMBL;Acc:F4IJ46]	-1.02972	9.73178	-3.3743	0.00225997	0.0189547	-2.03949
AFFX-r2-Bs-dap-M_at	--	--	-1.02927	9.11589	-2.96498	0.0062725	0.0366841	-3.00538
256441_at	AT3G10940	Phosphoglucan phosphatase LSF2, chloroplastic [Source:UniProtKB/Swiss-Prot;Acc:Q9SRK5]	-1.02897	8.44467	-2.80792	0.00916587	0.047257	-3.35975
264118_at	AT1G79150	Binding protein [Source:UniProtKB/TrEMBL;Acc:F4IDJ0]	-1.02808	8.58401	-3.21181	0.00340633	0.0246557	-2.42958
267162_s_at	AT2G37690	Phosphoribosylaminoimidazole carboxylase like protein [Source:UniProtKB/TrEMBL;Acc:Q84TI2]	-1.02791	8.27547	-3.09005	0.00461293	0.0300609	-2.71632
247572_at	AT5G61220	At5g61220 [Source:UniProtKB/TrEMBL;Acc:Q8L9E3]	-1.02552	9.22004	-3.90603	0.000569777	0.00762628	-0.715373
249129_at	AT5G43080	Putative cyclin-A3-1 [Source:UniProtKB/Swiss-Prot;Acc:Q9FMH5]	-1.02512	7.59968	-2.84093	0.00846902	0.0450728	-3.28612
261377_at	AT1G18850	F6A14.6 protein [Source:UniProtKB/TrEMBL;Acc:Q9M9V4]	-1.02433	8.89915	-3.55402	0.00142622	0.0141278	-1.59931
267462_at	AT2G33735	Chaperone DnaJ-domain superfamily protein [Source:UniProtKB/TrEMBL;Acc:Q8RYC5]	-1.02398	6.71923	-3.1914	0.00358492	0.0254429	-2.478
250733_at	AT5G06290	2-Cys peroxiredoxin BAS1-like, chloroplastic [Source:UniProtKB/Swiss-Prot;Acc:Q9C5R8]	-1.02185	9.26579	-4.63081	8.27387e-05	0.00204119	1.1639
260323_at	AT1G63780	IMP4 [Source:UniProtKB/TrEMBL;Acc:A0A178WDJ3]	-1.02015	8.06272	-3.9125	0.000560145	0.00754749	-0.698877
264588_at	AT2G17730	NEP-interacting protein 2 [Source:UniProtKB/TrEMBL;Acc:F4INM3]	-1.01732	8.6898	-3.16997	0.00378205	0.0264068	-2.52868
256253_at	AT3G11250	60S acidic ribosomal protein P0-3 [Source:UniProtKB/Swiss-Prot;Acc:P57691]	-1.01709	10.778	-3.99036	0.000456192	0.00660379	-0.50008
250168_at	AT5G15320	ATP synthase E chain [Source:UniProtKB/TrEMBL;Acc:Q8GXE7]	-1.01649	8.17462	-2.8838	0.00763847	0.0419106	-3.1898
245367_at	AT4G16265	RNA polymerases M/15 Kd subunit [Source:TAIR;Acc:AT4G16265]	-1.0159	9.02601	-2.8341	0.00860901	0.045445	-3.30139
254991_at	AT4G10620	F3H7.11 protein [Source:UniProtKB/TrEMBL;Acc:Q9ZSB8]	-1.01536	9.80094	-3.67684	0.00103773	0.0113814	-1.29386
258396_at	AT3G15460	Ribosome biogenesis protein BRX1 homolog 1 [Source:UniProtKB/Swiss-Prot;Acc:Q9LE16]	-1.01536	9.46386	-3.06829	0.0048678	0.0310579	-2.76702
249830_at	AT5G23300	Dihydroorotate dehydrogenase (quinone), mitochondrial [Source:UniProtKB/Swiss-Prot;Acc:P32746]	-1.01524	8.75042	-4.25099	0.000228469	0.00411026	0.171822
260972_at	AT1G53530	At1g53530 [Source:UniProtKB/TrEMBL;Acc:Q6NLT8]	-1.01483	6.71777	-4.54301	0.000104691	0.00241437	0.933581
252297_at	AT3G48930	40S ribosomal protein S11-1 [Source:UniProtKB/Swiss-Prot;Acc:P16181]	-1.01333	12.0881	-4.02159	0.000420056	0.00627784	-0.42007
245852_at	AT5G13510	50S ribosomal protein L10, chloroplastic [Source:UniProtKB/Swiss-Prot;Acc:Q9FY50]	-1.01214	9.27242	-4.22554	0.000244493	0.00429642	0.105816
262931_at	AT1G65700	Small nuclear ribonucleoprotein family protein [Source:UniProtKB/TrEMBL;Acc:F4IBJ7]	-1.01104	9.87153	-3.67807	0.00103441	0.0113673	-1.29078
253981_at	AT4G26670	Chloroplastic import inner membrane translocase subunit TIM22-2 [Source:UniProtKB/Swiss-Prot;Acc:Q94EH2]	-1.01045	8.28688	-3.76863	0.00081693	0.00972938	-1.06341
259759_at	AT1G77550	At1g77550 [Source:UniProtKB/TrEMBL;Acc:Q6IDC7]	-1.00989	9.13513	-3.73537	0.00089104	0.0102531	-1.14712
258474_at	AT3G02650	Pentatricopeptide repeat-containing protein At3g02650, mitochondrial [Source:UniProtKB/Swiss-Prot;Acc:P0C896]	-1.0096	9.79251	-3.29787	0.00274308	0.0215647	-2.22397
255776_at	AT1G18540	60S ribosomal protein L6-1 [Source:UniProtKB/Swiss-Prot;Acc:Q9FZ76]	-1.0094	11.9291	-4.12224	0.000321748	0.00521783	-0.161243
248747_at	AT5G47930	40S ribosomal protein S27-3 [Source:UniProtKB/Swiss-Prot;Acc:Q8L953]	-1.0092	12.1227	-3.62255	0.00119472	0.0124541	-1.42931
263787_at	AT2G46420	At2g46420/F11C10.11 [Source:UniProtKB/TrEMBL;Acc:Q9SKD8]	-1.00877	9.16523	-3.1204	0.00427867	0.0287206	-2.64532
266411_at	AT2G38730	Peptidyl-prolyl cis-trans isomerase CYP22 [Source:UniProtKB/Swiss-Prot;Acc:Q9ZVJ4]	-1.00863	9.10149	-3.78264	0.000787549	0.00948373	-1.02809
258202_at	AT3G13940	DNA binding / DNA-directed RNA polymerase [Source:UniProtKB/TrEMBL;Acc:Q9LVK6]	-1.00807	8.51161	-3.71078	0.00095002	0.0107043	-1.20887
264678_at	AT1G09760	U2 small nuclear ribonucleoprotein A' [Source:UniProtKB/Swiss-Prot;Acc:P43333]	-1.00788	8.64086	-3.40403	0.00209522	0.0180767	-1.96729
259543_at	AT1G20580	Small nuclear ribonucleoprotein SmD3b [Source:UniProtKB/Swiss-Prot;Acc:Q9LM92]	-1.00638	10.0894	-2.99831	0.00578183	0.0346544	-2.92892
251593_at	AT3G57660	DNA-directed RNA polymerase I subunit 1 [Source:UniProtKB/Swiss-Prot;Acc:Q9SVY0]	-1.00606	8.73339	-3.47565	0.00174461	0.016108	-1.7923
255977_at	AT1G34030	40S ribosomal protein S18 [Source:UniProtKB/Swiss-Prot;Acc:P34788]	-1.00486	10.8152	-3.71379	0.000942604	0.0106684	-1.20132
246546_at	AT5G15090	Mitochondrial outer membrane protein porin 3 [Source:UniProtKB/Swiss-Prot;Acc:Q9SMX3]	-1.00324	11.1443	-3.43507	0.00193561	0.017271	-1.89162
246282_at	AT4G36580	AAA-type ATPase family protein [Source:UniProtKB/TrEMBL;Acc:F4JQE9]	-1.00316	7.52784	-3.29316	0.00277595	0.0216615	-2.2353
261696_at	AT1G08470	SSL3 [Source:UniProtKB/TrEMBL;Acc:A0A178WK70]	-1.00287	9.64845	-3.14385	0.00403638	0.0276613	-2.59023
251210_at	AT3G62810	At3g62810 [Source:UniProtKB/TrEMBL;Acc:Q9LZI4]	-1.00282	8.44723	-4.46146	0.000130237	0.00280542	0.720115
259593_at	AT1G27970	Nuclear transport factor 2B [Source:UniProtKB/TrEMBL;Acc:A8MS55]	-1.00186	9.45248	-3.55902	0.00140797	0.0140143	-1.58696
252995_at	AT4G38370	Phosphoglycerate mutase family protein [Source:UniProtKB/TrEMBL;Acc:Q0WW53]	-1.00105	8.32807	-3.63473	0.00115761	0.0121621	-1.39899
249178_at	AT5G42890	SCP2 [Source:UniProtKB/TrEMBL;Acc:A0A178UHV6]	-1.00047	9.46418	-4.71265	6.64301e-05	0.00172764	1.37899
258623_at	AT3G02790	Protein METHYLENE BLUE SENSITIVITY 1 [Source:UniProtKB/Swiss-Prot;Acc:Q9M8S0]	-1.00016	10.4576	-5.05353	2.66144e-05	0.000878276	2.27725
256322_at	AT1G54990	Protein AUXIN RESPONSE 4 [Source:UniProtKB/Swiss-Prot;Acc:Q9FZ33]	1.00047	10.0756	6.06046	1.82947e-06	0.000114086	4.91966
246395_at	AT1G58170	Dirigent protein 19 [Source:UniProtKB/Swiss-Prot;Acc:Q9C523]	1.0018	4.8594	3.00517	0.00568545	0.034293	-2.91313
264339_at	AT1G70290	Probable alpha,alpha-trehalose-phosphate synthase [UDP-forming] 8 [Source:UniProtKB/Swiss-Prot;Acc:Q0WUI9]	1.00253	10.0675	4.21625	0.000250612	0.00436008	0.0817543
266809_at	AT2G29970	Protein SMAX1-LIKE 7 [Source:UniProtKB/Swiss-Prot;Acc:O80875]	1.00291	8.87749	3.19655	0.00353901	0.0252823	-2.46579
262496_at	AT1G21790	F8K7.23 [Source:UniProtKB/TrEMBL;Acc:Q9XHZ7]	1.00298	8.49007	5.40214	1.04677e-05	0.000426676	3.19642
264660_at	AT1G09940	Glutamyl-tRNA reductase 2, chloroplastic [Source:UniProtKB/Swiss-Prot;Acc:P49294]	1.00309	8.36931	3.29253	0.00278037	0.0216851	-2.23681
259513_at	AT1G12430	Kinesin-like protein [Source:UniProtKB/TrEMBL;Acc:F4IC87]	1.0057	9.89139	3.23411	0.00322101	0.023813	-2.37653
263196_at	AT1G36070	At1g36070 [Source:UniProtKB/TrEMBL;Acc:Q0V7U5]	1.00651	7.14628	3.13203	0.00415685	0.0281723	-2.61803
247750_at	AT5G58950	At5g58950 [Source:UniProtKB/TrEMBL;Acc:Q9FIL6]	1.00695	9.38814	6.02511	2.00747e-06	0.000120895	4.82781
255969_at	AT1G22330	RNA-binding (RRM/RBD/RNP motifs) family protein [Source:UniProtKB/TrEMBL;Acc:Q9LME7]	1.00777	4.97308	6.93424	1.91657e-07	1.90016e-05	7.15357
264389_at	AT1G11960	Hyperosmolality-gated Ca2+ permeable channel 1.3 [Source:UniProtKB/TrEMBL;Acc:A0A097NUP7]	1.00886	10.3308	2.93195	0.00679766	0.0387579	-3.08073
256714_at	AT2G34080	Cysteine proteinases superfamily protein [Source:UniProtKB/TrEMBL;Acc:O22961]	1.00937	5.14528	7.48462	4.83659e-08	5.84095e-06	8.51746
250127_at	AT5G16380	Uncharacterized protein At5g16380 [Source:UniProtKB/TrEMBL;Acc:Q8VZN3]	1.00937	6.36336	5.49971	8.06898e-06	0.000353664	3.45319
247448_at	AT5G62770	At5g62770 [Source:UniProtKB/TrEMBL;Acc:Q9FM16]	1.01084	6.88958	3.34694	0.00242265	0.0199145	-2.10574
249483_at	AT5G38895	RING/U-box superfamily protein [Source:TAIR;Acc:AT5G38895]	1.01208	7.29593	3.39292	0.00215539	0.0183901	-1.9943
256828_at	AT3G22970	At3g22970 [Source:UniProtKB/TrEMBL;Acc:Q9LIJ8]	1.01271	7.01726	4.25211	0.000227792	0.0041055	0.174713
254616_at	AT4G18710	Shaggy-related protein kinase eta [Source:UniProtKB/Swiss-Prot;Acc:Q39011]	1.0139	9.84439	4.20552	0.000257872	0.00443205	0.0539597
265023_at	AT1G24440	F21J9.10 [Source:UniProtKB/TrEMBL;Acc:Q9FYL9]	1.01443	7.89232	3.89524	0.000586172	0.00777493	-0.742815
262607_at	AT1G13990	unknown protein; FUNCTIONS IN: molecular_function unknown; INVOLVED IN: biological_process unknown; LOCATED IN: chloroplast; EXPRESSED IN: 23 plant structures; EXPRESSED DURING: 13 growth stages; CONTAINS InterPro DOMAIN/s: Protein of unknown functi /.../3110 (InterPro:IPR021503); Has 25 Blast hits to 25 proteins in 8 species: Archae - 0; Bacteria - 0; Metazoa - 0; Fungi - 0; Plants - 25; Viruses…	1.01596	7.84498	3.324	0.00256766	0.0207608	-2.1611
247031_at	AT5G67230	Probable beta-1,4-xylosyltransferase IRX14H [Source:UniProtKB/Swiss-Prot;Acc:Q9FH90]	1.01601	7.27983	3.68297	0.00102133	0.0112674	-1.27854
248032_at	AT5G55860	WEB family protein At5g55860 [Source:UniProtKB/Swiss-Prot;Acc:Q9LVQ4]	1.01772	7.66931	3.16449	0.00383404	0.0266476	-2.5416
262657_at	AT1G14210	Ribonuclease T2 family protein [Source:UniProtKB/TrEMBL;Acc:F4HUG9]	1.01786	5.3154	4.769	5.71088e-05	0.0015399	1.52725
247251_at	AT5G64740	Cellulose synthase A catalytic subunit 6 [UDP-forming] [Source:UniProtKB/Swiss-Prot;Acc:Q94JQ6]	1.02041	9.1665	3.14957	0.00397932	0.027411	-2.57678
250811_at	AT5G05110	Cysteine proteinase inhibitor 7 [Source:UniProtKB/Swiss-Prot;Acc:Q8LC76]	1.02104	7.58398	3.43797	0.00192132	0.0171942	-1.88454
250249_at	AT5G13760	Plasma-membrane choline transporter family protein [Source:UniProtKB/TrEMBL;Acc:F4K425]	1.02243	9.10417	3.13462	0.0041301	0.0280731	-2.61193
254985_x_at	--	--	1.02267	5.97084	5.52949	7.45351e-06	0.000338449	3.53149
258401_at	AT3G15430	MJK13.9 protein [Source:UniProtKB/TrEMBL;Acc:Q9LDU3]	1.02602	8.66499	2.94224	0.00662969	0.0381196	-3.05729
262935_at	AT1G79410	Organic cation/carnitine transporter 5 [Source:UniProtKB/Swiss-Prot;Acc:Q9SAK7]	1.02808	5.71387	3.17773	0.00370947	0.0260388	-2.51034
248487_at	AT5G51070	Chaperone protein ClpD, chloroplastic [Source:UniProtKB/Swiss-Prot;Acc:P42762]	1.02843	8.18534	3.57752	0.00134231	0.0135689	-1.54115
250443_at	AT5G10520	RBK1 [Source:UniProtKB/TrEMBL;Acc:A0A178UTT7]	1.02845	5.4729	4.03063	0.000410134	0.00616295	-0.396885
260455_at	AT1G72500	LOCATED IN: plasma membrane; EXPRESSED IN: 23 plant structures; EXPRESSED DURING: 13 growth stages; CONTAINS InterPro DOMAIN/s: von Willebrand factor, type A (InterPro:IPR002035); BEST Arabidopsis thaliana protein match is: inter-alpha-trypsin inhib /.../eavy chain-related (TAIR:AT1G19110.1); Has 1407 Blast hits to 1406 proteins in 307 species: Archae - 6; Bacteria - 522; Metazoa - 484; Fungi - 5…	1.02986	9.66262	3.41284	0.00204867	0.0178279	-1.94584
250217_at	AT5G14120	Major facilitator superfamily protein [Source:UniProtKB/TrEMBL;Acc:Q9FMT8]	1.03027	7.97681	5.02299	2.88861e-05	0.000928936	2.19669
255904_at	AT1G17860	Kunitz trypsin inhibitor 2 [Source:UniProtKB/Swiss-Prot;Acc:Q9LMU2]	1.0306	7.20954	5.16211	1.98934e-05	0.000704266	2.56369
253147_at	AT4G35600	Protein kinase superfamily protein [Source:UniProtKB/TrEMBL;Acc:F4JN38]	1.03394	9.17069	2.84543	0.00837792	0.044798	-3.27603
251910_at	AT3G53810	L-type lectin-domain containing receptor kinase IV.2 [Source:UniProtKB/Swiss-Prot;Acc:Q9M345]	1.03418	7.62724	3.6198	0.00120326	0.0124965	-1.43615
261700_at	AT1G32690	At1g32690 [Source:UniProtKB/TrEMBL;Acc:Q6NNH5]	1.03537	7.46648	3.98655	0.000460811	0.00664271	-0.509844
254722_at	AT4G13530	Transmembrane protein [Source:UniProtKB/TrEMBL;Acc:Q67ZR8]	1.03568	9.23242	3.5105	0.00159532	0.0151802	-1.70668
264772_at	AT1G22930	T-complex protein 11 [Source:UniProtKB/TrEMBL;Acc:O23129]	1.03612	9.90558	4.08106	0.000358876	0.00556172	-0.267321
258455_at	AT3G22440	FRIGIDA-like protein 4a [Source:UniProtKB/Swiss-Prot;Acc:Q9LUV4]	1.03681	10.212	3.29539	0.00276035	0.0216032	-2.22994
253158_at	AT4G35780	Serine/threonine-protein kinase STY17 [Source:UniProtKB/Swiss-Prot;Acc:Q8RWL6]	1.03728	7.91877	3.2544	0.00306085	0.0230122	-2.32812
252185_at	AT3G50780	BTB/POZ domain-containing protein At3g50780 [Source:UniProtKB/Swiss-Prot;Acc:Q9SVM0]	1.03965	8.50094	6.68595	3.60897e-07	3.15146e-05	6.52664
264209_at	AT1G22740	Ras-related protein RABG3b [Source:UniProtKB/Swiss-Prot;Acc:O04157]	1.04133	5.23116	2.83651	0.00855929	0.0453199	-3.296
266568_at	AT2G24070	QWRF motif-containing protein 4 [Source:UniProtKB/Swiss-Prot;Acc:F4INP9]	1.04391	4.86956	5.01562	2.94625e-05	0.000944797	2.17726
254188_at	AT4G23920	UDP-glucose 4-epimerase 2 [Source:UniProtKB/Swiss-Prot;Acc:Q9T0A7]	1.04419	8.30452	6.23417	1.16115e-06	7.65317e-05	5.36952
255625_at	AT4G01120	G-box-binding factor 2 [Source:UniProtKB/Swiss-Prot;Acc:P42775]	1.04662	9.49534	6.32624	9.13558e-07	6.28622e-05	5.60691
266373_x_at	--	--	1.04696	6.12816	6.41831	7.19351e-07	5.30265e-05	5.84354
259312_at	AT3G05200	E3 ubiquitin-protein ligase ATL6 [Source:UniProtKB/Swiss-Prot;Acc:Q8RXX9]	1.04747	11.6562	4.09799	0.00034312	0.0053914	-0.223722
267496_at	AT2G30550	Phospholipase A1-Igamma2, chloroplastic [Source:UniProtKB/Swiss-Prot;Acc:Q3EBR6]	1.04798	6.36462	8.43408	4.92242e-09	8.21754e-07	10.7783
246512_at	AT5G15630	COBRA-like protein 4 [Source:UniProtKB/Swiss-Prot;Acc:Q9LFW3]	1.04904	5.0838	7.29022	7.8328e-08	8.93648e-06	8.03997
254036_at	AT4G25980	Peroxidase 43 [Source:UniProtKB/Swiss-Prot;Acc:Q9SZH2]	1.04938	5.26549	7.22025	9.32784e-08	1.03813e-05	7.86693
252025_at	AT3G52900	RAB6-interacting golgin (DUF662) [Source:UniProtKB/TrEMBL;Acc:Q9LFA1]	1.05116	5.05702	3.48864	0.00168746	0.0157174	-1.76043
262698_at	AT1G75960	Probable acyl-activating enzyme 8 [Source:UniProtKB/Swiss-Prot;Acc:Q9LQS1]	1.0512	5.63001	5.48744	8.33722e-06	0.000361244	3.42091
266452_at	AT2G43320	At2g43320/T1O24.6 [Source:UniProtKB/TrEMBL;Acc:O22847]	1.05371	8.8625	4.05239	0.000387184	0.00589975	-0.341018
259897_at	AT1G71380	Endoglucanase [Source:UniProtKB/TrEMBL;Acc:Q0V7W1]	1.05415	4.53594	12.1114	2.1064e-12	1.0869e-09	18.3798
266447_at	AT2G43290	MSS3 [Source:UniProtKB/TrEMBL;Acc:A0A178VP84]	1.05448	8.31054	2.99923	0.00576882	0.0346221	-2.9268
249923_at	AT5G19120	AT5g19120/T24G5_20 [Source:UniProtKB/TrEMBL;Acc:Q93VG3]	1.05464	10.9015	4.3766	0.000163409	0.00327307	0.498553
264744_at	AT1G62050	Ankyrin repeat family protein [Source:UniProtKB/TrEMBL;Acc:Q94CF4]	1.05671	8.09074	4.04132	0.000398699	0.00603471	-0.369454
260627_at	AT1G62310	Transcription factor jumonji (JmjC) domain-containing protein (Fragment) [Source:UniProtKB/TrEMBL;Acc:C0SV12]	1.05713	5.2302	6.10905	1.61058e-06	0.000101574	5.04574
263380_at	AT2G40200	Transcription factor bHLH51 [Source:UniProtKB/Swiss-Prot;Acc:Q9XEF0]	1.05749	4.62459	2.85677	0.00815266	0.0440186	-3.25062
256765_at	AT3G22200	Pyridoxal phosphate (PLP)-dependent transferases superfamily protein [Source:TAIR;Acc:AT3G22200]	1.05996	9.29034	3.34518	0.00243348	0.0199819	-2.10999
266911_at	AT2G45910	U-box domain-containing protein 33 [Source:UniProtKB/Swiss-Prot;Acc:Q8GUH1]	1.05999	7.6381	4.21771	0.000249637	0.00435857	0.0855487
264783_at	AT1G08650	Phosphoenolpyruvate carboxylase kinase 1 [Source:UniProtKB/Swiss-Prot;Acc:Q9SPK4]	1.06009	5.77568	4.7673	5.73702e-05	0.0015442	1.52277
245684_at	AT5G22000	RHF2A [Source:UniProtKB/TrEMBL;Acc:A0A178UA98]	1.06273	8.96858	4.32491	0.000187595	0.00359119	0.36391
246222_at	AT4G36900	Ethylene-responsive transcription factor RAP2-10 [Source:UniProtKB/Swiss-Prot;Acc:Q9SW63]	1.06275	6.13437	4.74649	6.06641e-05	0.00161278	1.46802
260655_at	AT1G19320	At1g19320 [Source:UniProtKB/TrEMBL;Acc:Q9LN66]	1.06423	5.4365	6.60595	4.43176e-07	3.68856e-05	6.32323
264528_at	AT1G30810	Lysine-specific demethylase JMJ18 [Source:UniProtKB/Swiss-Prot;Acc:F4I6G4]	1.06469	8.96774	4.2239	0.000245558	0.00430514	0.101585
250818_at	AT5G04930	Phospholipid-transporting ATPase [Source:UniProtKB/TrEMBL;Acc:A0A178UBN1]	1.06691	9.84873	5.07933	2.48348e-05	0.000830412	2.34533
248193_at	AT5G54080	Homogentisate 1,2-dioxygenase [Source:UniProtKB/Swiss-Prot;Acc:Q9ZRA2]	1.06718	8.85411	3.22078	0.00333059	0.0242988	-2.40826
263102_at	AT2G05270	At2g05270 [Source:UniProtKB/TrEMBL;Acc:Q9SJ34]	1.06789	4.56385	5.52233	7.59699e-06	0.00034199	3.51267
AFFX-Athal-Ubq_5_f_at	AT4G05050	Polyubiquitin [Source:UniProtKB/TrEMBL;Acc:Q8H0Y0]	1.06955	10.7776	3.59247	0.00129145	0.0131926	-1.50408
256192_at	AT1G30110	Nudix hydrolase 25 [Source:UniProtKB/Swiss-Prot;Acc:Q9C6Z2]	1.06964	5.98283	7.3547	6.67178e-08	7.68914e-06	8.19887
252241_at	AT3G50050	At3g50050 [Source:UniProtKB/TrEMBL;Acc:Q9SN13]	1.07004	9.11141	6.94314	1.87386e-07	1.86597e-05	7.1759
251329_at	AT3G61450	Syntaxin of plants 73 [Source:UniProtKB/TrEMBL;Acc:F4JEA3]	1.07031	5.11528	4.5286	0.00010881	0.00247655	0.895832
265333_at	AT2G18350	Zinc-finger homeodomain protein 6 [Source:UniProtKB/Swiss-Prot;Acc:Q9ZPW7]	1.0705	5.26422	4.12396	0.000320282	0.0052015	-0.156808
266720_s_at	AT2G46670	CCT motif family protein (Fragment) [Source:UniProtKB/TrEMBL;Acc:C0SV91]	1.07066	4.73481	3.37925	0.00223171	0.018815	-2.02749
261763_at	AT1G15520	ABC transporter G family member 40 [Source:UniProtKB/Swiss-Prot;Acc:Q9M9E1]	1.07148	5.9952	4.85271	4.56177e-05	0.00131268	1.74771
263325_at	AT2G04240	Probable E3 ubiquitin-protein ligase XERICO [Source:UniProtKB/Swiss-Prot;Acc:Q9SI09]	1.07171	8.06914	3.51962	0.00155836	0.0149413	-1.68423
248293_at	AT5G53050	Alpha/beta-Hydrolases superfamily protein [Source:UniProtKB/TrEMBL;Acc:Q9LVU7]	1.0719	7.31056	3.52034	0.00155545	0.0149324	-1.68244
263183_at	AT1G05570	Callose synthase 1 [Source:UniProtKB/Swiss-Prot;Acc:Q9AUE0]	1.07305	9.72099	2.97441	0.00612982	0.036139	-2.98379
246487_at	AT5G16030	unknown protein; BEST Arabidopsis thaliana protein match is: unknown protein (TAIR:AT3G02500.1); Has 30201 Blast hits to 17322 proteins in 780 species: Archae - 12; Bacteria - 1396; Metazoa - 17338; Fungi - 3422; Plants - 5037; Viruses - 0; Other Eu /.../es - 2996 (source: NCBI BLink). [Source:TAIR;Acc:AT5G16030]	1.07313	5.6212	5.33614	1.2486e-05	0.000484583	3.02257
259616_at	AT1G47960	Cell wall / vacuolar inhibitor of fructosidase 1 [Source:UniProtKB/Swiss-Prot;Acc:F4HWQ8]	1.07515	5.2578	2.89135	0.00750036	0.0414125	-3.17275
253485_at	AT4G31800	WRKY like transcription factor [Source:UniProtKB/TrEMBL;Acc:Q0WTZ3]	1.07517	11.0248	3.07878	0.00474338	0.0305427	-2.74261
259530_at	AT1G12450	At1g12450 [Source:UniProtKB/TrEMBL;Acc:Q6NQK3]	1.07531	7.02407	3.48221	0.00171551	0.0159235	-1.77621
246298_at	AT3G51770	ETO1 [Source:UniProtKB/TrEMBL;Acc:A0A384KPH2]	1.07595	6.55073	4.03834	0.000401856	0.00607036	-0.377107
253062_at	AT4G37590	BTB/POZ domain-containing protein NPY5 [Source:UniProtKB/Swiss-Prot;Acc:Q0WL52]	1.07643	9.95235	4.17815	0.000277345	0.00466668	-0.0168659
267355_at	AT2G39900	WLIM2a [Source:UniProtKB/TrEMBL;Acc:A0A178VU35]	1.07647	9.59827	5.03794	2.77506e-05	0.000905243	2.23613
256674_at	AT3G52360	Transmembrane protein [Source:UniProtKB/TrEMBL;Acc:Q9FT46]	1.07732	7.26159	5.86077	3.09519e-06	0.000167503	4.39964
252173_at	AT3G50650	Uncharacterized protein At3g50650 (Fragment) [Source:UniProtKB/TrEMBL;Acc:C0SVE0]	1.07834	6.55113	3.61192	0.00122806	0.0126794	-1.45575
250417_at	AT5G11230	Probable sugar phosphate/phosphate translocator At5g11230 [Source:UniProtKB/Swiss-Prot;Acc:Q9LFN3]	1.07868	6.02048	5.17964	1.89805e-05	0.0006778	2.60994
253697_at	AT4G29700	Alkaline-phosphatase-like family protein [Source:UniProtKB/TrEMBL;Acc:Q9SU81]	1.07889	4.55664	3.4825	0.00171426	0.0159184	-1.77551
247176_at	AT5G65110	Acyl-coenzyme A oxidase [Source:UniProtKB/TrEMBL;Acc:A0A178UA38]	1.0797	9.45204	4.89334	4.09048e-05	0.00121558	1.85479
261345_at	AT1G79760	Downstream target of AGL15-4 [Source:UniProtKB/TrEMBL;Acc:Q9MA02]	1.08356	4.67077	5.59096	6.32851e-06	0.000296252	3.69301
246506_at	AT5G16110	Uncharacterized protein T21H19_30 [Source:UniProtKB/TrEMBL;Acc:Q9LF17]	1.08648	7.34756	2.88335	0.00764687	0.0419157	-3.19083
253358_at	AT4G32940	GAMMAVPE [Source:UniProtKB/TrEMBL;Acc:A0A178UU68]	1.08853	9.6371	3.09311	0.00457812	0.0298683	-2.70917
254121_at	AT4G24760	Alpha/beta-Hydrolases superfamily protein [Source:UniProtKB/TrEMBL;Acc:Q9SB70]	1.09012	8.12555	7.51661	4.46976e-08	5.48548e-06	8.59557
258078_at	AT3G25870	unknown protein; BEST Arabidopsis thaliana protein match is: unknown protein (TAIR:AT1G13360.1); Has 50 Blast hits to 50 proteins in 12 species: Archae - 0; Bacteria - 0; Metazoa - 0; Fungi - 0; Plants - 50; Viruses - 0; Other Eukaryotes - 0 (source /.../ BLink). [Source:TAIR;Acc:AT3G25870]	1.09091	7.01782	3.82686	0.000701456	0.00877084	-0.916344
250823_at	AT5G05180	Gb [Source:UniProtKB/TrEMBL;Acc:Q9FHK5]	1.09104	6.9839	3.01165	0.00559588	0.0339854	-2.8982
261863_at	AT1G50630	Extracellular ligand-gated ion channel protein (DUF3537) [Source:UniProtKB/TrEMBL;Acc:Q9LPT3]	1.09158	5.57926	3.85441	0.000652549	0.0083233	-0.846526
249359_at	AT5G40470	AT5g40470/K21I16_20 [Source:UniProtKB/TrEMBL;Acc:Q9FI63]	1.09211	6.1202	6.25453	1.10109e-06	7.35272e-05	5.42209
263495_at	AT2G42530	Protein COLD-REGULATED 15B, chloroplastic [Source:UniProtKB/Swiss-Prot;Acc:Q9SIN5]	1.09305	6.2914	2.89568	0.00742234	0.0411318	-3.16298
259089_at	AT3G04960	Trichohyalin, putative (DUF3444) [Source:UniProtKB/TrEMBL;Acc:F4J631]	1.09388	6.26907	3.59239	0.00129172	0.0131926	-1.50428
257978_at	AT3G20860	Serine/threonine-protein kinase Nek6 [Source:UniProtKB/Swiss-Prot;Acc:Q9LT35]	1.09404	4.70535	5.84855	3.19675e-06	0.000171797	4.36773
251090_at	AT5G01340	Mitochondrial succinate-fumarate transporter 1 [Source:UniProtKB/Swiss-Prot;Acc:Q9M038]	1.09446	8.10409	3.91996	0.000549251	0.0074449	-0.679873
260379_at	AT1G73880	Flavonol 3-O-glucosyltransferase UGT89B1 [Source:UniProtKB/Swiss-Prot;Acc:Q9C9B0]	1.09709	6.31271	4.90661	3.94739e-05	0.0011839	1.88977
264537_at	AT1G55610	Serine/threonine-protein kinase BRI1-like 1 [Source:UniProtKB/Swiss-Prot;Acc:Q9ZWC8]	1.09715	6.06946	4.01534	0.00042706	0.00634968	-0.436106
248024_at	AT5G55840	Pentatricopeptide repeat (PPR) superfamily protein [Source:TAIR;Acc:AT5G55840]	1.09888	6.13213	7.61654	3.49651e-08	4.58872e-06	8.83874
266897_at	AT2G45820	Remorin [Source:UniProtKB/Swiss-Prot;Acc:O80837]	1.10165	10.1413	3.85885	0.000644989	0.00827704	-0.835265
259109_at	AT3G05580	Serine/threonine-protein phosphatase [Source:UniProtKB/TrEMBL;Acc:A0A178VKY6]	1.10265	9.18501	5.01228	2.97275e-05	0.00095061	2.16846
262842_at	AT1G14720	Xyloglucan endotransglucosylase/hydrolase [Source:UniProtKB/TrEMBL;Acc:A0A178W9E1]	1.10286	8.97996	3.21177	0.00340667	0.0246557	-2.42967
255382_at	AT4G03430	Protein STABILIZED1 [Source:UniProtKB/Swiss-Prot;Acc:Q9ZT71]	1.10359	8.91134	5.24657	1.58663e-05	0.00058765	2.78645
247585_at	AT5G60680	Emb [Source:UniProtKB/TrEMBL;Acc:Q9FF51]	1.10388	9.51131	3.45309	0.00184841	0.0168041	-1.84757
258085_at	AT3G26100	Regulator of chromosome condensation (RCC1) family protein [Source:UniProtKB/TrEMBL;Acc:Q9LU80]	1.10459	8.70959	4.1422	0.000305141	0.00500212	-0.109741
253125_at	AT4G36040	At4g36040 [Source:UniProtKB/TrEMBL;Acc:Q1H544]	1.10474	11.5885	3.39585	0.00213933	0.0183332	-1.98717
252467_at	AT3G47080	Tetratricopeptide repeat (TPR)-like superfamily protein [Source:UniProtKB/TrEMBL;Acc:Q9SD65]	1.10679	9.12748	3.89876	0.000580775	0.00772694	-0.733869
260676_at	AT1G19450	Sugar transporter ERD6-like 4 [Source:UniProtKB/Swiss-Prot;Acc:Q93YP9]	1.10773	9.06997	4.15182	0.000297447	0.00491861	-0.0849142
266131_at	AT2G45160	Scarecrow-like protein 27 [Source:UniProtKB/Swiss-Prot;Acc:Q7XJM8]	1.10822	7.01667	3.14563	0.00401858	0.0275783	-2.58606
257194_at	AT3G13110	Serine acetyltransferase 3, mitochondrial [Source:UniProtKB/Swiss-Prot;Acc:Q39218]	1.10878	9.81652	3.32205	0.00258041	0.0208267	-2.16581
263437_at	AT2G28670	Disease resistance-responsive (dirigent-like protein) family protein [Source:TAIR;Acc:AT2G28670]	1.10905	7.16032	6.75269	3.04235e-07	2.78522e-05	6.69582
265024_at	AT1G24600	At1g24600 [Source:UniProtKB/TrEMBL;Acc:Q9FYK4]	1.11027	4.65157	11.7376	4.30088e-12	1.95294e-09	17.6874
246861_at	AT5G25890	Auxin-responsive protein [Source:UniProtKB/TrEMBL;Acc:Q2VWA1]	1.11319	4.3508	5.39497	1.067e-05	0.000431639	3.17754
257924_at	AT3G23190	At3g23190 [Source:UniProtKB/TrEMBL;Acc:Q9LTC9]	1.11552	5.80307	6.58552	4.67096e-07	3.84237e-05	6.27116
264769_at	AT1G61350	ARM repeat superfamily protein [Source:UniProtKB/TrEMBL;Acc:O64785]	1.11632	8.06578	5.01785	2.92867e-05	0.00094049	2.18315
265999_at	AT2G24100	ATP-dependent DNA helicase [Source:UniProtKB/TrEMBL;Acc:Q9ZUI1]	1.1165	9.01472	3.89526	0.000586146	0.00777493	-0.742772
248686_at	AT5G48540	Cysteine-rich repeat secretory protein 55 [Source:UniProtKB/Swiss-Prot;Acc:Q9LV60]	1.11675	6.15876	2.91571	0.00707091	0.0397371	-3.11762
263164_at	AT1G03070	Protein LIFEGUARD 4 [Source:UniProtKB/Swiss-Prot;Acc:Q9SA63]	1.11687	6.38286	4.93925	3.61633e-05	0.00111254	1.97583
264798_at	AT1G08730	Myosin-9 [Source:UniProtKB/Swiss-Prot;Acc:F4HXP9]	1.11801	7.2638	4.22892	0.000242299	0.00427134	0.114593
246958_at	AT5G24690	AT5g24690/MXC17_8 [Source:UniProtKB/TrEMBL;Acc:Q93W02]	1.1194	8.53193	3.136	0.00411602	0.0280042	-2.6087
257129_at	AT3G20100	AT3g20100/MAL21_14 [Source:UniProtKB/TrEMBL;Acc:Q9LJY8]	1.12248	7.32311	4.42777	0.00014252	0.0029768	0.632075
248563_at	AT5G49690	UDP-glycosyltransferase 91C1 [Source:UniProtKB/Swiss-Prot;Acc:Q9LTA3]	1.12262	4.8185	12.278	1.54002e-12	8.13132e-10	18.6829
260453_s_at	AT2G09970	DUF1677 family protein (DUF1677) [Source:UniProtKB/TrEMBL;Acc:Q9SK23]	1.12389	6.91441	2.89801	0.00738064	0.0409607	-3.15772
261900_at	AT1G80940	F23A5.30 protein [Source:UniProtKB/TrEMBL;Acc:Q9SAG6]	1.12406	5.14762	2.82627	0.00877203	0.0458817	-3.31887
254878_at	AT4G11660	Heat stress transcription factor B-2b [Source:UniProtKB/Swiss-Prot;Acc:Q9T0D3]	1.12421	7.09801	4.57579	9.58883e-05	0.00225835	1.01951
249818_at	AT5G23860	Tubulin beta chain [Source:UniProtKB/TrEMBL;Acc:A0A178UKM5]	1.12628	8.38244	4.45805	0.000131432	0.00282045	0.711191
246387_at	AT1G77400	At1g77400 protein [Source:UniProtKB/TrEMBL;Acc:Q9FVW9]	1.12653	5.31716	5.08234	2.46353e-05	0.000826174	2.35327
250199_at	AT5G14180	Triacylglycerol lipase 2 [Source:UniProtKB/Swiss-Prot;Acc:Q67ZU1]	1.12705	4.95765	7.65291	3.19858e-08	4.27179e-06	8.92692
256356_s_at	AT1G66500	Polyadenylation and cleavage factor homolog 1 [Source:UniProtKB/Swiss-Prot;Acc:Q9C710]	1.12817	11.3261	3.44154	0.00190386	0.0171268	-1.87582
264800_at	AT1G08800	Myosin-binding protein 1 [Source:UniProtKB/Swiss-Prot;Acc:F4HXQ7]	1.12844	4.93632	3.57158	0.00136305	0.0137053	-1.55586
253455_at	AT4G32020	AT4g32020/F10N7_170 [Source:UniProtKB/TrEMBL;Acc:O49389]	1.13063	10.5054	3.58045	0.0013322	0.0134944	-1.53389
261646_at	AT1G27690	Lipase, putative (DUF620) [Source:UniProtKB/TrEMBL;Acc:Q8RWY0]	1.13154	8.30611	10.3319	7.28536e-11	2.17641e-08	14.9264
261344_at	AT1G79710	Probable folate-biopterin transporter 3 [Source:UniProtKB/Swiss-Prot;Acc:Q9SQN2]	1.13266	7.27004	6.04899	1.88543e-06	0.000116007	4.88985
258447_at	AT3G22450	Expressed protein [Source:UniProtKB/TrEMBL;Acc:Q9LJA1]	1.13273	7.04607	5.96418	2.35641e-06	0.000137532	4.66929
265898_at	AT2G25690	FCS-Like Zinc finger 11 [Source:UniProtKB/Swiss-Prot;Acc:Q9SL94]	1.13585	7.53594	3.48785	0.0016909	0.0157401	-1.76238
249914_at	AT5G22850	Eukaryotic aspartyl protease family protein [Source:UniProtKB/TrEMBL;Acc:Q0WRU5]	1.13673	8.26232	2.98536	0.00596802	0.0354707	-2.95869
257876_at	AT3G17130	Plant invertase/pectin methylesterase inhibitor superfamily protein [Source:UniProtKB/TrEMBL;Acc:Q9LSN4]	1.137	5.63335	3.10166	0.00448223	0.0294713	-2.6892
255635_at	AT4G00720	Shaggy related protein kinase theta [Source:UniProtKB/TrEMBL;Acc:Q0WWY4]	1.13788	9.32331	4.11445	0.000328465	0.00526285	-0.181319
261308_at	AT1G48480	Probable inactive receptor kinase At1g48480 [Source:UniProtKB/Swiss-Prot;Acc:Q9LP77]	1.1386	7.96721	3.4284	0.00196889	0.0174072	-1.90791
245650_at	AT1G24735	S-adenosyl-L-methionine-dependent methyltransferases superfamily protein [Source:UniProtKB/TrEMBL;Acc:F4IAT4]	1.14022	6.17146	3.34666	0.00242432	0.0199211	-2.1064
246999_at	AT5G67440	BTB/POZ domain-containing protein NPY3 [Source:UniProtKB/Swiss-Prot;Acc:Q9FN09]	1.14121	8.72799	3.05393	0.00504333	0.0317273	-2.80039
252462_at	AT3G47250	Transmembrane protein, putative (DUF247) [Source:UniProtKB/TrEMBL;Acc:Q9SD48]	1.14125	4.69897	6.89745	2.10407e-07	2.04149e-05	7.06111
248132_at	AT5G54840	Ras-related small GTP-binding family protein [Source:UniProtKB/TrEMBL;Acc:Q9SUJ6]	1.14383	7.08725	3.6878	0.00100857	0.0111754	-1.26644
264620_at	AT2G17770	basic region/leucine zipper motif 27 [Source:TAIR;Acc:AT2G17770]	1.14419	5.84871	3.51722	0.00156801	0.0149958	-1.69014
261405_at	AT1G18740	At1g18740/F6A14_15 [Source:UniProtKB/TrEMBL;Acc:Q9M9U5]	1.14594	11.9709	3.42869	0.00196743	0.0174019	-1.9072
267069_at	AT2G41010	Calmodulin-binding protein 25 [Source:UniProtKB/Swiss-Prot;Acc:O80683]	1.14624	11.5816	3.2508	0.00308867	0.0231436	-2.33671
254405_at	AT4G21350	U-box domain-containing protein 8 [Source:UniProtKB/Swiss-Prot;Acc:O81902]	1.14632	6.64245	5.52185	7.60681e-06	0.00034199	3.5114
250781_at	AT5G05410	Dehydration-responsive element-binding protein 2A [Source:UniProtKB/Swiss-Prot;Acc:O82132]	1.14741	12.9135	4.05362	0.000385927	0.00589643	-0.337862
265987_at	AT2G24240	BTB/POZ domain-containing protein At2g24240 [Source:UniProtKB/Swiss-Prot;Acc:Q9ZUH1]	1.14814	6.46673	6.16591	1.38781e-06	8.90083e-05	5.19304
264460_at	AT1G10170	NF-X-like 1 [Source:TAIR;Acc:AT1G10170]	1.1483	9.10871	5.9023	2.77383e-06	0.000154676	4.50802
260915_at	AT1G02660	Phospholipase A1 PLIP2, chloroplastic [Source:UniProtKB/Swiss-Prot;Acc:F4HXL0]	1.14951	10.7533	4.11585	0.000327251	0.00525453	-0.177722
260320_at	AT1G63930	At1g63930 [Source:UniProtKB/TrEMBL;Acc:Q9CAK4]	1.15025	6.00822	10.5133	4.99008e-11	1.5957e-08	15.297
245399_at	AT4G17340	TIP2 [Source:UniProtKB/TrEMBL;Acc:A0A178UVY8]	1.15035	5.47439	3.02983	0.00535154	0.0330796	-2.85622
251009_at	AT5G02640	Uncharacterized protein T22P11_230 [Source:UniProtKB/TrEMBL;Acc:Q9LZ38]	1.1509	5.39122	10.7822	2.86852e-11	9.57749e-09	15.8385
248168_at	AT5G54570	Putative beta-glucosidase 41 [Source:UniProtKB/Swiss-Prot;Acc:Q9FIU7]	1.15092	4.64425	7.74851	2.53298e-08	3.44365e-06	9.1579
260222_at	AT1G74380	Probable xyloglucan 6-xylosyltransferase 5 [Source:UniProtKB/Swiss-Prot;Acc:Q9CA75]	1.15107	8.74714	4.24796	0.00023032	0.00412722	0.163961
246425_at	AT5G17420	MUR10 [Source:UniProtKB/TrEMBL;Acc:A0A384LP57]	1.15111	5.23914	7.0855	1.30798e-07	1.38731e-05	7.53205
264374_at	AT2G25180	Two-component response regulator ARR12 [Source:UniProtKB/Swiss-Prot;Acc:P62598]	1.15314	8.20917	4.34256	0.000178963	0.00348472	0.409848
257925_at	AT3G23170	At3g23170 [Source:UniProtKB/TrEMBL;Acc:Q9LTD3]	1.1545	6.54631	3.55555	0.00142063	0.0140909	-1.59555
247586_at	AT5G60660	PIP2F [Source:UniProtKB/TrEMBL;Acc:A0A178UG45]	1.15522	6.01502	6.5407	5.24264e-07	4.23079e-05	6.15681
247429_at	AT5G62620	Hydroxyproline O-galactosyltransferase GALT6 [Source:UniProtKB/Swiss-Prot;Acc:Q9LV16]	1.15775	9.45958	4.54991	0.000102773	0.00238584	0.951668
253618_at	AT4G30420	UMAMIT34 [Source:UniProtKB/TrEMBL;Acc:A0A384L6B8]	1.15808	4.93009	9.39726	5.47159e-10	1.20258e-07	12.9456
253323_at	AT4G33920	Probable protein phosphatase 2C 63 [Source:UniProtKB/Swiss-Prot;Acc:O81760]	1.15811	8.59278	3.0402	0.00521676	0.0324537	-2.83222
266480_at	AT2G31130	At2g31130/T16B12.6 [Source:UniProtKB/TrEMBL;Acc:O82271]	1.15916	7.69509	6.42933	6.99106e-07	5.18709e-05	5.87181
258887_at	AT3G05630	Phospholipase D zeta 2 [Source:UniProtKB/Swiss-Prot;Acc:Q9M9W8]	1.16037	6.0525	4.60694	8.82053e-05	0.00214183	1.10125
250935_at	AT5G03240	Ubiquitin 4 [Source:UniProtKB/TrEMBL;Acc:A0A1P8BGQ7]	1.16073	4.96933	3.93299	0.000530727	0.00729848	-0.646666
265985_at	AT2G24220	purine permease 5 [Source:TAIR;Acc:AT2G24220]	1.16178	7.58726	6.23358	1.16294e-06	7.65317e-05	5.368
245746_at	AT1G51070	Basic helix-loop-helix (BHLH) DNA-binding superfamily protein [Source:UniProtKB/TrEMBL;Acc:F4I7Z3]	1.16317	9.25641	2.83701	0.00854908	0.0452971	-3.29488
265344_at	AT2G22660	Glycine-rich domain-containing protein 1 [Source:UniProtKB/Swiss-Prot;Acc:Q9ZQ47]	1.16396	10.2037	3.64347	0.00113168	0.0119896	-1.37721
250901_at	AT5G03530	RABC2A [Source:UniProtKB/TrEMBL;Acc:A0A178UJG3]	1.16397	6.22507	5.72577	4.42417e-06	0.000222347	4.04659
254035_at	AT4G25970	Phosphatidylserine decarboxylase proenzyme 3 [Source:UniProtKB/Swiss-Prot;Acc:A4GNA8]	1.16523	10.2904	5.37742	1.11821e-05	0.000447756	3.13132
258472_at	AT3G06080	Protein trichome birefringence-like 10 [Source:UniProtKB/Swiss-Prot;Acc:Q9LDG2]	1.16526	5.76552	6.39195	7.70226e-07	5.56917e-05	5.77588
265144_at	AT1G51170	Serine/threonine-protein kinase UCN [Source:UniProtKB/Swiss-Prot;Acc:Q9SYB9]	1.167	5.31261	4.57876	9.51282e-05	0.00224978	1.0273
260345_at	AT1G69270	Probable LRR receptor-like serine/threonine-protein kinase RPK1 [Source:UniProtKB/Swiss-Prot;Acc:Q9ZRF9]	1.16913	9.31106	3.99064	0.000455865	0.00660379	-0.499384
251766_at	AT3G55910	ADP-ribosylation factor GTPase-activating protein [Source:UniProtKB/TrEMBL;Acc:Q9LY54]	1.16945	4.81658	8.65255	2.95875e-09	5.38507e-07	11.2812
256425_at	AT1G33560	Disease resistance protein ADR1 [Source:UniProtKB/Swiss-Prot;Acc:Q9FW44]	1.17109	8.73496	3.2735	0.00291709	0.0223522	-2.28243
250909_at	AT5G03700	PAN domain-containing protein At5g03700 [Source:UniProtKB/Swiss-Prot;Acc:Q9LZR8]	1.17113	7.49289	6.78148	2.8267e-07	2.63022e-05	6.76865
249701_at	AT5G35460	AT5g35460/MOK9_4 [Source:UniProtKB/TrEMBL;Acc:Q9FJB4]	1.17127	8.10132	3.00778	0.00564914	0.0341475	-2.90711
255255_at	AT4G05070	AT4g05070 protein [Source:UniProtKB/TrEMBL;Acc:Q9S9T1]	1.17153	10.3383	5.2637	1.51553e-05	0.000564075	2.83163
261838_at	AT1G16030	Hsp70b [Source:UniProtKB/TrEMBL;Acc:A0A178W9N7]	1.17217	7.2055	5.85054	3.17996e-06	0.000171491	4.37293
254791_at	AT4G12910	Serine carboxypeptidase-like 20 [Source:UniProtKB/Swiss-Prot;Acc:Q8L7B2]	1.17296	5.53585	6.15719	1.41983e-06	9.03318e-05	5.17047
263936_at	AT2G35920	RNA helicase family protein [Source:TAIR;Acc:AT2G35920]	1.17556	8.864	6.0141	2.06642e-06	0.000124116	4.79918
253292_at	AT4G33985	Membrane insertase, putative (DUF1685) [Source:UniProtKB/TrEMBL;Acc:Q0WS40]	1.17561	9.23325	4.45231	0.000133465	0.00284259	0.696194
260423_at	AT1G72470	Exocyst subunit Exo70 family protein [Source:UniProtKB/TrEMBL;Acc:Q9C9E5]	1.17712	6.47007	3.29709	0.00274853	0.0215726	-2.22586
258183_at	AT3G21550	DMP2 [Source:UniProtKB/TrEMBL;Acc:A0A178VDX9]	1.17764	5.14754	9.30968	6.64765e-10	1.42385e-07	12.7539
250449_at	AT5G10830	At5g10830 [Source:UniProtKB/TrEMBL;Acc:Q9LEV6]	1.17774	8.87041	3.0357	0.00527482	0.0327227	-2.84264
254688_at	AT4G13830	Chaperone protein dnaJ 20, chloroplastic [Source:UniProtKB/Swiss-Prot;Acc:Q9SDN0]	1.1779	7.56174	2.92592	0.00689795	0.0390839	-3.09444
252671_at	AT3G44190	At3g44190 [Source:UniProtKB/TrEMBL;Acc:Q9LXP4]	1.17869	12.1927	4.05543	0.000384086	0.00587621	-0.333222
267602_at	AT2G32970	unknown protein; Has 158 Blast hits to 154 proteins in 73 species: Archae - 0; Bacteria - 61; Metazoa - 0; Fungi - 0; Plants - 55; Viruses - 28; Other Eukaryotes - 14 (source: NCBI BLink). [Source:TAIR;Acc:AT2G32970]	1.17939	8.572	4.84353	4.67551e-05	0.00133358	1.72354
266753_at	AT2G46990	Auxin-responsive protein [Source:UniProtKB/TrEMBL;Acc:A0A178W181]	1.17949	6.23228	3.06829	0.00486787	0.0310579	-2.76703
262067_at	AT1G80060	At1g80060 [Source:UniProtKB/TrEMBL;Acc:Q5XEN2]	1.17982	8.12511	5.43267	9.64862e-06	0.000404921	3.27679
247020_at	AT5G67020	At5g67020 [Source:UniProtKB/TrEMBL;Acc:Q9FGC8]	1.17987	8.20386	4.08897	0.000351427	0.00547618	-0.246952
267389_at	AT2G44460	Beta-glucosidase 28 [Source:UniProtKB/Swiss-Prot;Acc:Q4V3B3]	1.18447	4.86526	3.19621	0.00354204	0.0252823	-2.4666
247393_at	AT5G63130	At5g63130 [Source:UniProtKB/TrEMBL;Acc:Q9FML0]	1.18472	9.44666	5.60988	6.0181e-06	0.000282888	3.74267
260224_at	AT1G74400	Putative pentatricopeptide repeat-containing protein At1g74400 [Source:UniProtKB/Swiss-Prot;Acc:Q9CA73]	1.18484	7.98553	4.65832	7.68545e-05	0.00193878	1.23616
245731_at	AT1G73500	Mitogen-activated protein kinase kinase 9 [Source:UniProtKB/Swiss-Prot;Acc:Q9FX43]	1.18692	10.1594	3.73276	0.000897122	0.0102898	-1.15368
245524_at	AT4G15920	Nodulin MtN3 family protein [Source:TAIR;Acc:AT4G15920]	1.18776	5.72706	3.14337	0.00404127	0.0276781	-2.59138
252428_at	AT3G47660	Regulator of chromosome condensation (RCC1) family protein [Source:UniProtKB/TrEMBL;Acc:A0A1I9LLL5]	1.19058	5.00211	3.41518	0.00203646	0.0177594	-1.94013
257451_at	AT1G05690	BTB/POZ and TAZ domain-containing protein 3 [Source:UniProtKB/Swiss-Prot;Acc:Q9SYL0]	1.19171	5.46489	9.12613	1.00301e-09	2.0892e-07	12.3486
260919_at	AT1G21520	Uncharacterized protein At1g21520/F24J8_4 [Source:UniProtKB/TrEMBL;Acc:Q8GYE6]	1.19207	4.85861	6.87954	2.20202e-07	2.10948e-05	7.01603
261552_at	AT1G63430	Leucine-rich repeat protein kinase family protein [Source:UniProtKB/TrEMBL;Acc:F4I233]	1.19394	8.12166	4.02401	0.000417385	0.0062581	-0.413883
263318_at	AT2G24762	Protein GLUTAMINE DUMPER 4 [Source:UniProtKB/Swiss-Prot;Acc:Q8S8A0]	1.19458	5.45332	2.9562	0.00640826	0.0372016	-3.02546
AFFX-r2-Ec-bioC-5_at	--	--	1.19501	9.04884	3.01619	0.00553391	0.0337712	-2.88774
255559_at	AT4G02010	AT4g02010/T10M13_2 [Source:UniProtKB/TrEMBL;Acc:Q8L7V7]	1.19508	8.62829	7.08036	1.32501e-07	1.38731e-05	7.51923
245881_at	AT5G09460	Transcription factor bHLH143 [Source:UniProtKB/Swiss-Prot;Acc:Q9FY69]	1.19554	7.33284	5.11463	2.25925e-05	0.000772615	2.43845
251069_at	AT5G01930	Mannan endo-1,4-beta-mannosidase 6 [Source:UniProtKB/Swiss-Prot;Acc:Q9LZV3]	1.19641	5.93183	6.72897	3.23256e-07	2.8801e-05	6.63575
259584_at	AT1G28080	RING finger protein [Source:TAIR;Acc:AT1G28080]	1.19676	5.50395	11.4129	8.09966e-12	3.34354e-09	17.072
261585_at	AT1G01010	NAC domain-containing protein 1 [Source:UniProtKB/Swiss-Prot;Acc:Q0WV96]	1.19687	5.7677	4.21327	0.000252606	0.00438134	0.074041
258947_at	AT3G01830	Probable calcium-binding protein CML40 [Source:UniProtKB/Swiss-Prot;Acc:Q9SGI8]	1.19695	7.22126	3.06301	0.00493166	0.0313198	-2.7793
264605_at	AT1G04550	Auxin-responsive protein IAA12 [Source:UniProtKB/Swiss-Prot;Acc:Q38830]	1.19759	8.48674	6.34382	8.72737e-07	6.06059e-05	5.65217
245981_at	AT5G13100	AT5g13100/T19L5_60 [Source:UniProtKB/TrEMBL;Acc:Q9FYA0]	1.20092	11.726	4.40974	0.000149559	0.00308409	0.585003
246247_at	AT4G36640	At4g36640 [Source:UniProtKB/TrEMBL;Acc:O23217]	1.20147	5.16187	6.38355	7.87207e-07	5.60577e-05	5.75429
258347_at	AT3G17520	Late embryogenesis abundant protein (LEA) family protein [Source:UniProtKB/TrEMBL;Acc:F4J573]	1.20289	4.75317	6.5759	4.78807e-07	3.92449e-05	6.24664
253500_at	AT4G31920	Two-component response regulator ARR10 [Source:UniProtKB/Swiss-Prot;Acc:O49397]	1.2033	9.18541	3.28539	0.00283087	0.0219658	-2.25392
250776_at	AT5G05320	Monooxygenase 3 [Source:UniProtKB/Swiss-Prot;Acc:Q9FLC2]	1.20535	7.05057	8.74784	2.3743e-09	4.45505e-07	11.4985
262755_at	AT1G16360	LEM3 (ligand-effect modulator 3) family protein / CDC50 family protein [Source:TAIR;Acc:AT1G16360]	1.20553	5.32826	8.40074	5.323e-09	8.75748e-07	10.701
247026_at	AT5G67080	Mitogen-activated protein kinase kinase kinase 19 [Source:UniProtKB/TrEMBL;Acc:Q9FHA5]	1.20572	5.91839	2.88521	0.00761253	0.041834	-3.18662
265725_at	AT2G32030	Acyl-CoA N-acyltransferases (NAT) superfamily protein [Source:UniProtKB/TrEMBL;Acc:Q9SKZ6]	1.20664	6.90024	3.4318	0.00195185	0.0173183	-1.89961
251282_at	AT3G61630	CRF6 [Source:UniProtKB/TrEMBL;Acc:A0A178VFH2]	1.20687	8.17253	4.11489	0.000328079	0.00526039	-0.180177
259822_at	AT1G66230	Transcription factor MYB20 [Source:UniProtKB/Swiss-Prot;Acc:Q9C7U7]	1.2079	5.31788	4.06144	0.000378025	0.00580302	-0.317784
250269_at	AT5G12970	Anthranilate phosphoribosyltransferase-like protein [Source:UniProtKB/TrEMBL;Acc:Q9LXU2]	1.20898	5.62902	4.62424	8.42083e-05	0.00206465	1.14666
266062_at	AT2G18730	Diacylglycerol kinase 3 [Source:UniProtKB/Swiss-Prot;Acc:Q8VZG1]	1.21115	9.76627	5.13647	2.13078e-05	0.000741983	2.49607
247590_at	AT5G60720	Protein of unknown function, DUF547 [Source:TAIR;Acc:AT5G60720]	1.2112	4.48699	9.49053	4.45178e-10	1.01073e-07	13.1487
258143_at	AT3G18170	Glycosyltransferase family 61 protein [Source:UniProtKB/TrEMBL;Acc:Q9LV23]	1.21341	6.36362	6.65135	3.94383e-07	3.36619e-05	6.43876
251259_at	AT3G62260	Probable protein phosphatase 2C 49 [Source:UniProtKB/Swiss-Prot;Acc:Q3EAF9]	1.21471	10.7769	3.65537	0.00109726	0.0117772	-1.34752
260415_at	AT1G69790	Probable serine/threonine-protein kinase PBL18 [Source:UniProtKB/Swiss-Prot;Acc:Q5XF79]	1.21563	5.10012	6.86295	2.29688e-07	2.19111e-05	6.97425
264440_at	AT1G27340	F-box only protein 6 [Source:UniProtKB/Swiss-Prot;Acc:Q9FZK1]	1.21851	7.4198	3.51188	0.00158969	0.0151457	-1.70329
259470_at	AT1G19110	Inter-alpha-trypsin inhibitor heavy chain-like protein [Source:UniProtKB/TrEMBL;Acc:Q8L798]	1.21943	10.3903	6.48036	6.12639e-07	4.68328e-05	6.00254
261177_at	AT1G04770	Protein SULFUR DEFICIENCY-INDUCED 2 [Source:UniProtKB/Swiss-Prot;Acc:Q8L730]	1.22025	8.93632	2.79273	0.00950438	0.0485352	-3.39348
249058_at	AT5G44510	Disease resistance protein TAO1 [Source:UniProtKB/Swiss-Prot;Acc:Q9FI14]	1.22028	7.16411	2.86931	0.00791018	0.0429751	-3.22244
246494_at	AT5G16190	cellulose synthase like A11 [Source:TAIR;Acc:AT5G16190]	1.22444	5.16544	3.40407	0.002095	0.0180767	-1.96719
258519_at	AT3G06760	Drought-responsive family protein [Source:UniProtKB/TrEMBL;Acc:F4JC45]	1.22721	10.3031	4.87655	4.27901e-05	0.00125033	1.81054
247918_at	AT5G57610	Kinase superfamily with octicosapeptide/Phox/Bem1p domain-containing protein [Source:UniProtKB/TrEMBL;Acc:Q9FKL3]	1.23145	8.65203	4.75055	6.00072e-05	0.00159961	1.47869
245323_at	AT4G16500	Cysteine proteinase inhibitor 4 [Source:UniProtKB/Swiss-Prot;Acc:Q84WT8]	1.2319	11.1647	2.77841	0.0098344	0.0497807	-3.4252
266992_at	AT2G39200	MLO-like protein [Source:UniProtKB/TrEMBL;Acc:A0A178VNS1]	1.23205	5.8375	3.87168	0.00062362	0.00809529	-0.802698
251751_at	AT3G55720	Replication factor C subunit, putative (DUF620) [Source:UniProtKB/TrEMBL;Acc:Q9M050]	1.23278	4.55419	7.69023	2.91971e-08	3.94578e-06	9.01723
262589_s_at	AT1G15160	Protein DETOXIFICATION 11 [Source:UniProtKB/Swiss-Prot;Acc:F4HZH9]	1.23463	5.81049	8.68153	2.76683e-09	5.10716e-07	11.3474
260496_at	AT2G41700	ABC transporter A family member 1 [Source:UniProtKB/Swiss-Prot;Acc:Q84M24]	1.2398	8.56086	3.02873	0.005366	0.0331419	-2.85876
263419_at	AT2G17220	Probable serine/threonine-protein kinase PIX13 [Source:UniProtKB/Swiss-Prot;Acc:Q9SII6]	1.24046	9.61407	6.51076	5.66366e-07	4.38866e-05	6.08031
253665_at	AT4G30230	Uncharacterized protein AT4g30230 [Source:UniProtKB/TrEMBL;Acc:Q9SUM1]	1.24066	5.54246	12.4775	1.06238e-12	6.03009e-10	19.0418
264053_at	AT2G22560	NET2D [Source:UniProtKB/TrEMBL;Acc:A0A178VLF4]	1.24134	6.49579	4.76206	5.81813e-05	0.00155763	1.509
261610_at	AT1G49560	Transcription factor HHO6 [Source:UniProtKB/Swiss-Prot;Acc:Q9FX84]	1.24195	5.8758	3.45437	0.0018424	0.0167654	-1.84445
259856_at	AT1G68440	At1g68440/T2E12_1 [Source:UniProtKB/TrEMBL;Acc:Q9M9C9]	1.24367	8.36426	3.30261	0.00271042	0.021438	-2.21258
262667_at	AT1G62810	Primary amine oxidase [Source:UniProtKB/Swiss-Prot;Acc:Q8H1H9]	1.24372	6.35038	3.05553	0.00502354	0.0316466	-2.79668
250858_at	AT5G04760	Duplicated homeodomain-like superfamily protein [Source:UniProtKB/TrEMBL;Acc:Q9LZ21]	1.24406	9.83442	5.01118	2.98161e-05	0.000950766	2.16553
249987_at	AT5G18490	At5g18490 [Source:UniProtKB/TrEMBL;Acc:Q940K1]	1.24417	6.87555	3.32471	0.00256303	0.0207461	-2.15938
247370_at	AT5G63320	NPX1 [Source:UniProtKB/TrEMBL;Acc:A0A178UIE5]	1.24444	8.5944	3.51904	0.00156066	0.0149507	-1.68564
246077_at	AT5G20420	SNF2 domain-containing protein CLASSY 2 [Source:UniProtKB/Swiss-Prot;Acc:F4K493]	1.24809	7.481	3.08668	0.00465154	0.0302066	-2.72417
264745_at	AT1G62180	5'-adenylylsulfate reductase 2, chloroplastic [Source:UniProtKB/Swiss-Prot;Acc:P92981]	1.25118	9.25516	3.98019	0.00046861	0.00670534	-0.526106
257650_at	AT3G16800	Probable protein phosphatase 2C 41 [Source:UniProtKB/Swiss-Prot;Acc:Q9LRZ4]	1.25214	5.46206	4.60091	8.96438e-05	0.00216059	1.08542
257771_at	AT3G23000	CBL-interacting serine/threonine-protein kinase 7 [Source:UniProtKB/Swiss-Prot;Acc:Q9XIW0]	1.25221	9.3535	3.61942	0.00120445	0.0124965	-1.4371
254860_at	AT4G12110	SMO1-1 [Source:UniProtKB/TrEMBL;Acc:A0A178UWJ7]	1.25259	7.92637	4.45656	0.000131956	0.00282636	0.707303
247272_at	AT5G64300	RIBA1 [Source:UniProtKB/TrEMBL;Acc:A0A178UCT4]	1.25388	8.96298	3.89045	0.000593603	0.00784012	-0.754999
256433_at	AT3G10985	Senescence associated gene 20 [Source:UniProtKB/Swiss-Prot;Acc:Q94AK6]	1.25502	9.42721	3.69782	0.000982631	0.0109788	-1.24136
254744_at	AT4G13345	Serinc-domain containing serine and sphingolipid biosynthesis protein [Source:TAIR;Acc:AT4G13345]	1.25513	4.72026	5.50301	7.99826e-06	0.000352607	3.46187
259232_at	AT3G11420	At3g11420 [Source:UniProtKB/TrEMBL;Acc:Q9CAY4]	1.25564	8.2057	2.96814	0.00622436	0.0365257	-2.99815
260244_at	AT1G74320	Probable choline kinase 2 [Source:UniProtKB/Swiss-Prot;Acc:Q8L518]	1.25584	6.95902	7.1837	1.02213e-07	1.12653e-05	7.77632
264779_at	AT1G08570	Thioredoxin-like 1-1, chloroplastic [Source:UniProtKB/Swiss-Prot;Acc:O64654]	1.25683	9.11127	4.23232	0.000240115	0.00424577	0.123409
257186_at	AT3G13130	Transmembrane protein [Source:UniProtKB/TrEMBL;Acc:Q9LK60]	1.25775	5.59836	3.9751	0.000474951	0.00678194	-0.539131
262297_at	AT1G27600	Probable beta-1,4-xylosyltransferase IRX9H [Source:UniProtKB/Swiss-Prot;Acc:Q9SXC4]	1.25833	7.75268	4.99296	3.13096e-05	0.000985928	2.11748
247470_at	AT5G62220	Xyloglucan galactosyltransferase XLT2 [Source:UniProtKB/Swiss-Prot;Acc:F4K6F1]	1.26011	8.933	4.58095	9.45712e-05	0.00224128	1.03304
261832_at	AT1G10650	Putative S-ribonuclease binding protein SBP1 [Source:UniProtKB/TrEMBL;Acc:Q84JF9]	1.26076	9.13735	2.92319	0.00694375	0.0392362	-3.10064
263243_at	AT2G31350	Hydroxyacylglutathione hydrolase 2, mitochondrial [Source:UniProtKB/Swiss-Prot;Acc:Q9SID3]	1.26094	9.07266	4.70286	6.81989e-05	0.00175753	1.35324
266473_at	AT2G31110	TBL40 [Source:UniProtKB/TrEMBL;Acc:A0A178VPV0]	1.26342	5.6304	5.61719	5.90227e-06	0.000278019	3.76186
265028_at	AT1G24530	F21J9.19 [Source:UniProtKB/TrEMBL;Acc:Q9FYL1]	1.26686	7.80232	3.94924	0.00050848	0.00709124	-0.605206
249705_at	AT5G35580	Protein kinase superfamily protein [Source:TAIR;Acc:AT5G35580]	1.26717	5.13352	3.6103	0.00123322	0.0127153	-1.45978
257185_at	AT3G13100	ABC transporter C family member 7 [Source:UniProtKB/Swiss-Prot;Acc:Q9LK62]	1.26879	6.13055	3.09611	0.00454424	0.0297496	-2.70216
260999_at	AT1G26580	At1g26580 [Source:UniProtKB/TrEMBL;Acc:Q9FZE2]	1.26929	9.09031	3.9341	0.000529179	0.00729848	-0.643838
245789_at	AT1G32090	Hyperosmolality-gated Ca2+ permeable channel 1.8 [Source:UniProtKB/TrEMBL;Acc:A0A097NUQ2]	1.27174	8.49491	6.91704	2.00201e-07	1.96769e-05	7.11036
247773_at	AT5G58630	TRM31 [Source:UniProtKB/TrEMBL;Acc:F4KGA5]	1.27197	8.25244	4.12568	0.00031882	0.00518146	-0.152362
254085_at	AT4G24960	HVA22D [Source:UniProtKB/TrEMBL;Acc:A0A384LBZ3]	1.27225	9.74485	3.11052	0.00438481	0.0290625	-2.66845
245845_at	AT1G26150	Proline-rich receptor-like protein kinase PERK10 [Source:UniProtKB/Swiss-Prot;Acc:Q9C660]	1.27261	8.58326	5.24236	1.60462e-05	0.000593342	2.77535
252367_at	AT3G48360	BTB/POZ and TAZ domain-containing protein 2 [Source:UniProtKB/Swiss-Prot;Acc:Q94BN0]	1.27379	5.03205	5.39828	1.05763e-05	0.000428792	3.18624
266812_at	AT2G44830	Protein kinase superfamily protein [Source:UniProtKB/TrEMBL;Acc:F4IV25]	1.27398	8.7067	4.30479	0.000197945	0.00375138	0.311551
246139_at	AT5G19900	AT5G19900 protein [Source:UniProtKB/TrEMBL;Acc:B9DF92]	1.27513	9.63222	4.56979	9.74424e-05	0.00228754	1.00378
249319_s_at	AT5G49200	Zinc finger CCCH domain-containing protein 62 [Source:UniProtKB/Swiss-Prot;Acc:Q9FE91]	1.27553	7.68964	5.90937	2.7226e-06	0.000152627	4.52645
249741_at	AT5G24470	Two-component response regulator-like APRR5 [Source:UniProtKB/Swiss-Prot;Acc:Q6LA42]	1.276	8.71342	4.19061	0.000268302	0.00456979	0.0153802
254284_at	AT4G22910	FZR2 [Source:UniProtKB/TrEMBL;Acc:A0A178V5I2]	1.27618	5.49087	6.2722	1.05155e-06	7.06342e-05	5.46766
267171_at	AT2G37590	Dof zinc finger protein DOF2.4 [Source:UniProtKB/Swiss-Prot;Acc:O80928]	1.27666	5.82407	3.15541	0.00392183	0.0270971	-2.56301
256822_at	AT3G22190	IQD5 [Source:UniProtKB/TrEMBL;Acc:A0A384K8F3]	1.27848	7.34874	5.13317	2.14973e-05	0.000745152	2.48736
256927_at	AT3G22550	FCS-Like Zinc finger 8 [Source:UniProtKB/Swiss-Prot;Acc:Q8L471]	1.27965	8.31701	2.78986	0.00956976	0.0487923	-3.39985
263866_at	AT2G36950	Heavy metal-associated isoprenylated plant protein 5 [Source:UniProtKB/Swiss-Prot;Acc:Q9SJL2]	1.28084	10.1074	3.87299	0.000621488	0.00809383	-0.799388
261936_at	AT1G22600	Late embryogenesis abundant protein (LEA) family protein [Source:UniProtKB/TrEMBL;Acc:Q9SKA2]	1.28161	4.93716	7.59928	3.64762e-08	4.70542e-06	8.79685
254610_at	AT4G18890	BES1/BZR1 homolog protein 3 [Source:UniProtKB/Swiss-Prot;Acc:O49404]	1.28306	6.36253	5.28226	1.44211e-05	0.000542979	2.88056
267486_at	AT2G02800	Probable serine/threonine-protein kinase PBL3 [Source:UniProtKB/Swiss-Prot;Acc:O49840]	1.28563	9.7281	3.24906	0.0031022	0.0231934	-2.34086
266064_at	AT2G18780	F-box protein At2g18780 [Source:UniProtKB/Swiss-Prot;Acc:Q84V15]	1.29129	6.53414	3.43883	0.0019171	0.0171784	-1.88244
251482_s_at	AT3G59750	Putative L-type lectin-domain containing receptor kinase V.8 [Source:UniProtKB/Swiss-Prot;Acc:Q9M1Z9]	1.29294	5.36841	3.36801	0.00229639	0.0191822	-2.05473
245641_at	AT1G25370	Putative uncharacterized protein [Source:UniProtKB/TrEMBL;Acc:Q8LFI6]	1.29392	6.54583	3.26328	0.00299314	0.0227127	-2.30688
[truncated: 1,003 more rows]

## Sheet: AtML1_vs_all
AFFY ATH1 121501 probe	TAIR ID	Gene description	logFC	AveExpr	t	P,Value	adj,P,Val	B
[truncated: 84 more rows]

## Sheet: S17_vs_all_results
AFFY ATH1 121501 probe	TAIR ID	Gene description	logFC	AveExpr	t	P,Value	adj,P,Val	B
[truncated: 2,823 more rows]

[truncated: 4 more sheets: LAS_vs_all_results, KAN1_vs_all_results, HMG_vs_all_results, HDG4_vs_all_results]
