# Supplementary material for: Integrated Framework of the Immune-Defense Transcriptional Signatures in the Arabidopsis Shoot Apical Meristem
Source: Int J Mol Sci. 2020 Aug 11;21(16):5745. doi: 10.3390/ijms21165745 (PMC7460820; doi:10.3390/ijms21165745)
Supplement: Supplementary file 1 [file ijms-21-05745-s001.zip › Supplementary material/part 1]

Dear Prof. Dandekar,
Attached are the final supplementary files from my side, I think we  
only add a new Supplementary Table (S4) as we have reduced the Table  
2-4 in the manuscript, so in supplement we are giving the whole list  
still. If there are other changes that I haven't followed, kindly let  
me know and I can update them.
Best,
Özge
Zitat von Thomas Dandekar <dandekar@biozentrum.uni-wuerzburg.de>:

> Dear Özge,
>
> I am nearly done with the final polishing of our stem cell revision  
> manuscript for MDPI, but for resubmission today can you send me the  
> most recent version of the supplemental materials (they should have  
> then the most of the data of Tables 2-4 etc.).
>
> Thanks and best wishes
>
> Thomas
>
>
>
> Prof. Thomas Dandekar
> chair, dept. of bioinformatics
> Biocenter, Am Hubland
> University of Würzburg
> D-97074 Würzburg
> phone: ++49-931-3184551
> Fax:   ++49-931-3184552


-- 
Özge Osmanoğlu, M.Sc.
Department of Bioinformatics
Biocenter, Am Hubland
University of Würzburg
D-97074 Würzburg
